# Supplementary material for: (2,3-Di-2-pyridyl­pyrazine-κ2 N 2,N 3)diiodidoplatinum(II)
Source: Acta Crystallogr Sect E Struct Rep Online. 2012 May 31;68(Pt 6):m834. doi: 10.1107/S1600536812023501 (PMC3379175; doi:10.1107/S1600536812023501)
Supplement: Supplementary file 1 [file e-68-0m834-sup1.cif]

##############################################################################
#                                                                            #
# This CIF contains the data in a paper accepted for publication in          #
# Acta Crystallographica Section E. It conforms to the requirements of       #
# Notes for Authors for Acta Crystallographica Section E, and has been       #
# peer reviewed under the auspices of the IUCr Commission on Journals.       #
#                                                                            #
# Full details of the Crystallographic Information File format               #
# are given in the paper "The Crystallographic Information File (CIF):       #
# a New Standard Archive File for Crystallography" by S. R. Hall, F. H.      #
# Allen and I. D. Brown [Acta Cryst. (1991), A47, 655-685].                  #
#                                                                            #
# The current version of the core CIF dictionary is obtainable from          #
# ftp://ftp.iucr.org/pub/cif_core.dic.                                       #
#                                                                            #
# Software is freely available for graphical display of the structure(s)     #
# in this CIF. For information consult the CIF software page                 #
# http://www.iucr.org/resources/cif/software.                                #
#                                                                            #
# This file may be used for bona fide research purposes within the           #
# scientific community so long as proper attribution is given to the journal # 
# article from which it was obtained.                                        #
#                                                                            #
##############################################################################
data_global
_audit_creation_method     SHELXL-97
_journal_date_recd_electronic     2012-05-22
_journal_date_accepted     2012-05-23
_journal_name_full     'Acta Crystallographica, Section E'
_journal_year     2012
_journal_volume     68
_journal_issue      6
_journal_page_first     m834
_journal_page_last     m834
_journal_paper_category     QM
_journal_paper_doi     10.1107/S1600536812023501
_journal_coeditor_code     NG5273
_publ_contact_author_name     'Dr. Kwang Ha'
_publ_contact_author_address
; School of Applied Chemical Engineering,
  The Research Institute of Catalysis,
  Chonnam National University,
  Gwangju 500-757,
  Republic of Korea
;
_publ_contact_author_email     hakwang@chonnam.ac.kr
_publ_contact_author_fax     '82 62 530 1909'
_publ_contact_author_phone     '82 62 530 1901'
_publ_section_title
;
(2,3-Di-2-pyridylpyrazine-\k^2^<i>N</i>^2^,<i>N</i>^3^)diiodidoplatinum(II)
;
loop_
    _publ_author_name
    _publ_author_footnote
    _publ_author_address
    'Ha, Kwang' .
; School of Applied Chemical Engineering,
  The Research Institute of Catalysis,
  Chonnam National University,
  Gwangju 500-757,
  Republic of Korea
;
data_I
_chemical_name_systematic
;
(2,3-Di-2-pyridylpyrazine-\k^2^<i>N</i>^2^,<i>N</i>^3^)diiodidoplatinum(II)
;
_chemical_name_common     ?
_chemical_formula_moiety     'C14 H10 I2 N4 Pt'
_chemical_formula_sum     'C14 H10 I2 N4 Pt'
_chemical_formula_structural     ?
_chemical_formula_analytical     ?
_chemical_formula_iupac     '[Pt I2 (C14 H10 N4)]'
_chemical_formula_weight     683.15
_chemical_melting_point     ?
_symmetry_cell_setting     monoclinic
_symmetry_space_group_name_H-M     'P 21/n'
_symmetry_space_group_name_Hall     '-P 2yn'
loop_
    _symmetry_equiv_pos_as_xyz
    'x, y, z'
    '-x+1/2, y+1/2, -z+1/2'
    '-x, -y, -z'
    'x-1/2, -y-1/2, z-1/2'
_cell_length_a     8.7600(7)
_cell_length_b     15.4750(12)
_cell_length_c     12.5004(10)
_cell_angle_alpha     90.00
_cell_angle_beta     102.660(2)
_cell_angle_gamma     90.00
_cell_volume     1653.4(2)
_cell_formula_units_Z     4
_cell_measurement_reflns_used     6167
_cell_measurement_theta_min     2.59
_cell_measurement_theta_max     26.00
_cell_measurement_temperature     200(2)
_exptl_crystal_description     'block'
_exptl_crystal_colour     'yellow'
_exptl_crystal_size_max     0.26
_exptl_crystal_size_mid     0.23
_exptl_crystal_size_min     0.19
_exptl_crystal_density_diffrn     2.744
_exptl_crystal_density_meas     ?
_exptl_crystal_density_method     'not measured'
_exptl_crystal_F_000     1224
_exptl_absorpt_coefficient_mu     12.219
_exptl_absorpt_correction_type     multi-scan
_exptl_absorpt_process_details     '(SADABS; Bruker, 2000)'
_exptl_absorpt_correction_T_min     0.550572
_exptl_absorpt_correction_T_max     1.000000
_exptl_special_details
;
;
_diffrn_ambient_temperature     200(2)
_diffrn_radiation_type     MoK\a
_diffrn_radiation_wavelength     0.71073
_diffrn_radiation_source     'fine-focus sealed tube'
_diffrn_radiation_monochromator     graphite
_diffrn_measurement_device_type     'Bruker SMART 1000 CCD'
_diffrn_measurement_method     '\f and \w scans'
_diffrn_detector_area_resol_mean     ?
_diffrn_reflns_number     10058
_diffrn_reflns_av_R_equivalents     0.0342
_diffrn_reflns_av_sigmaI/netI     0.0370
_diffrn_reflns_theta_min     2.13
_diffrn_reflns_theta_max     26.01
_diffrn_reflns_theta_full     26.01
_diffrn_measured_fraction_theta_max     0.987
_diffrn_measured_fraction_theta_full     0.987
_diffrn_reflns_limit_h_min     -10
_diffrn_reflns_limit_h_max     10
_diffrn_reflns_limit_k_min     -19
_diffrn_reflns_limit_k_max     13
_diffrn_reflns_limit_l_min     -15
_diffrn_reflns_limit_l_max     15
_diffrn_standards_number     0
_diffrn_standards_interval_count     0
_diffrn_standards_interval_time     0
_diffrn_standards_decay_%     0
_refine_special_details
;
Refinement of <i>F</i>^2^ against ALL reflections. The weighted <i>R</i>-factor
<i>wR</i> and goodness of fit <i>S</i> are based on <i>F</i>^2^, conventional
<i>R</i>-factors <i>R</i> are based on <i>F</i>, with <i>F</i> set to zero for
negative <i>F</i>^2^. The threshold expression of <i>F</i>^2^ >
\s(<i>F</i>^2^) is used only for calculating <i>R</i>-factors(gt) <i>etc</i>.
and is not relevant to the choice of reflections for refinement.
<i>R</i>-factors based on <i>F</i>^2^ are statistically about twice as large
as those based on <i>F</i>, and <i>R</i>- factors based on ALL data will be
even larger.
;
_reflns_number_total     3215
_reflns_number_gt     2807
_reflns_threshold_expression     I>2sigma(I)
_refine_ls_structure_factor_coef     Fsqd
_refine_ls_matrix_type     full
_refine_ls_R_factor_all     0.0373
_refine_ls_R_factor_gt     0.0293
_refine_ls_wR_factor_gt     0.0694
_refine_ls_wR_factor_ref     0.0770
_refine_ls_goodness_of_fit_ref     1.065
_refine_ls_restrained_S_all     1.065
_refine_ls_number_reflns     3215
_refine_ls_number_parameters     190
_refine_ls_number_restraints     0
_refine_ls_hydrogen_treatment     constr
_refine_ls_weighting_scheme     calc
_refine_ls_weighting_details
         'calc w=1/[\s^2^(Fo^2^)+(0.0341P)^2^+4.3824P] where P=(Fo^2^+2Fc^2^)/3'
_atom_sites_solution_hydrogens     geom
_atom_sites_solution_primary     direct
_atom_sites_solution_secondary     difmap
_refine_ls_shift/su_max     0.001
_refine_ls_shift/su_mean     0.000
_refine_diff_density_max     1.300
_refine_diff_density_min     -1.258
_refine_ls_extinction_method     none
_refine_ls_extinction_coef     ?
loop_
    _atom_type_symbol
    _atom_type_description
    _atom_type_scat_dispersion_real
    _atom_type_scat_dispersion_imag
    _atom_type_scat_source
    'C' 'C' 0.0033 0.0016
                         'International Tables Vol C Tables 4.2.6.8 and 6.1.1.4'
    'H' 'H' 0.0000 0.0000
                         'International Tables Vol C Tables 4.2.6.8 and 6.1.1.4'
    'I' 'I' -0.4742 1.8119
                         'International Tables Vol C Tables 4.2.6.8 and 6.1.1.4'
    'N' 'N' 0.0061 0.0033
                         'International Tables Vol C Tables 4.2.6.8 and 6.1.1.4'
    'Pt' 'Pt' -1.7033 8.3905
                         'International Tables Vol C Tables 4.2.6.8 and 6.1.1.4'
_computing_data_collection     'SMART (Bruker, 2000)'
_computing_cell_refinement     'SAINT (Bruker, 2000)'
_computing_data_reduction     'SAINT (Bruker, 2000)'
_computing_structure_solution     'SHELXS97 (Sheldrick, 2008)'
_computing_structure_refinement     'SHELXL97 (Sheldrick, 2008)'
_computing_molecular_graphics
                              'ORTEP-3 (Farrugia, 1997) and PLATON (Spek, 2009)'
_computing_publication_material     'SHELXL97 (Sheldrick, 2008)'
loop_
    _atom_site_type_symbol
    _atom_site_label
    _atom_site_fract_x
    _atom_site_fract_y
    _atom_site_fract_z
    _atom_site_U_iso_or_equiv
    _atom_site_adp_type
    _atom_site_calc_flag
    _atom_site_refinement_flags
    _atom_site_occupancy
    _atom_site_symmetry_multiplicity
    _atom_site_disorder_assembly
    _atom_site_disorder_group
    Pt Pt1 0.47513(3) 0.062468(17) 0.68112(2) 0.02787(10) Uani d . 1 1 . .
    I I1 0.62382(6) -0.08242(3) 0.69367(4) 0.04126(14) Uani d . 1 1 . .
    I I2 0.73035(6) 0.15223(4) 0.73544(4) 0.04772(16) Uani d . 1 1 . .
    N N1 0.1840(7) 0.0062(4) 0.9040(5) 0.0373(14) Uani d . 1 1 . .
    N N2 0.2411(8) 0.1831(4) 0.9096(5) 0.0425(15) Uani d . 1 1 . .
    N N3 0.2701(6) -0.0044(3) 0.6444(4) 0.0280(12) Uani d . 1 1 . .
    N N4 0.3445(7) 0.1720(4) 0.6578(5) 0.0369(14) Uani d . 1 1 . .
    C C1 0.2034(8) 0.0481(4) 0.8137(6) 0.0308(15) Uani d . 1 1 . .
    C C2 0.2337(8) 0.1370(4) 0.8164(6) 0.0331(15) Uani d . 1 1 . .
    C C3 0.2248(10) 0.1399(5) 0.9984(6) 0.047(2) Uani d . 1 1 . .
    H H3 0.2330 0.1703 1.0654 0.056 Uiso calc R 1 1 . .
    C C4 0.1965(10) 0.0532(5) 0.9959(6) 0.047(2) Uani d . 1 1 . .
    H H4 0.1853 0.0251 1.0613 0.057 Uiso calc R 1 1 . .
    C C5 0.1726(7) -0.0069(4) 0.7139(5) 0.0286(14) Uani d . 1 1 . .
    C C6 0.0443(8) -0.0605(5) 0.6955(6) 0.0375(17) Uani d . 1 1 . .
    H H6 -0.0224 -0.0617 0.7460 0.045 Uiso calc R 1 1 . .
    C C7 0.0125(8) -0.1121(5) 0.6041(7) 0.0444(19) Uani d . 1 1 . .
    H H7 -0.0752 -0.1498 0.5913 0.053 Uiso calc R 1 1 . .
    C C8 0.1095(8) -0.1086(5) 0.5310(6) 0.0383(17) Uani d . 1 1 . .
    H H8 0.0890 -0.1434 0.4668 0.046 Uiso calc R 1 1 . .
    C C9 0.2355(9) -0.0544(5) 0.5521(6) 0.0343(16) Uani d . 1 1 . .
    H H9 0.3012 -0.0513 0.5011 0.041 Uiso calc R 1 1 . .
    C C10 0.2419(8) 0.1915(4) 0.7201(6) 0.0322(15) Uani d . 1 1 . .
    C C11 0.1480(9) 0.2633(5) 0.6997(7) 0.0432(19) Uani d . 1 1 . .
    H H11 0.0769 0.2761 0.7450 0.052 Uiso calc R 1 1 . .
    C C12 0.1573(10) 0.3169(5) 0.6127(7) 0.052(2) Uani d . 1 1 . .
    H H12 0.0925 0.3666 0.5970 0.062 Uiso calc R 1 1 . .
    C C13 0.2640(11) 0.2964(5) 0.5491(6) 0.053(2) Uani d . 1 1 . .
    H H13 0.2735 0.3322 0.4891 0.064 Uiso calc R 1 1 . .
    C C14 0.3539(10) 0.2253(5) 0.5731(6) 0.0449(19) Uani d . 1 1 . .
    H H14 0.4265 0.2120 0.5291 0.054 Uiso calc R 1 1 . .
loop_
    _atom_site_aniso_label
    _atom_site_aniso_U_11
    _atom_site_aniso_U_22
    _atom_site_aniso_U_33
    _atom_site_aniso_U_12
    _atom_site_aniso_U_13
    _atom_site_aniso_U_23
    Pt1 0.03372(16) 0.02391(16) 0.02724(15) -0.00575(11) 0.00941(11)
                                                                    -0.00250(10)
    I1 0.0362(3) 0.0397(3) 0.0496(3) 0.0012(2) 0.0132(2) 0.0003(2)
    I2 0.0505(3) 0.0517(3) 0.0432(3) -0.0247(3) 0.0152(2) -0.0113(2)
    N1 0.046(3) 0.029(3) 0.040(3) -0.003(3) 0.016(3) 0.000(3)
    N2 0.061(4) 0.030(3) 0.037(3) 0.000(3) 0.012(3) -0.008(3)
    N3 0.035(3) 0.019(3) 0.030(3) 0.000(2) 0.006(2) -0.001(2)
    N4 0.055(4) 0.020(3) 0.034(3) -0.004(3) 0.005(3) -0.004(2)
    C1 0.031(4) 0.026(4) 0.035(4) 0.002(3) 0.007(3) -0.005(3)
    C2 0.039(4) 0.024(4) 0.034(4) -0.003(3) 0.002(3) -0.006(3)
    C3 0.065(5) 0.039(5) 0.036(4) -0.005(4) 0.012(4) -0.010(4)
    C4 0.066(5) 0.045(5) 0.034(4) -0.003(4) 0.019(4) -0.002(4)
    C5 0.031(3) 0.021(3) 0.033(3) 0.002(3) 0.006(3) -0.001(3)
    C6 0.032(4) 0.039(4) 0.042(4) -0.005(3) 0.011(3) -0.006(3)
    C7 0.030(4) 0.044(5) 0.058(5) -0.008(4) 0.007(3) -0.006(4)
    C8 0.042(4) 0.028(4) 0.041(4) -0.001(3) 0.002(3) -0.012(3)
    C9 0.043(4) 0.032(4) 0.025(3) 0.001(3) 0.002(3) -0.006(3)
    C10 0.041(4) 0.019(3) 0.034(4) -0.004(3) 0.005(3) -0.002(3)
    C11 0.046(4) 0.025(4) 0.055(5) 0.005(3) 0.004(4) 0.000(3)
    C12 0.060(5) 0.025(4) 0.060(5) 0.004(4) -0.007(4) 0.006(4)
    C13 0.090(7) 0.029(4) 0.035(4) -0.008(5) 0.002(4) 0.002(4)
    C14 0.071(5) 0.032(4) 0.032(4) -0.007(4) 0.012(4) 0.003(3)
_geom_special_details
;
All e.s.d.'s (except the e.s.d. in the dihedral angle between two l.s. planes)
are estimated using the full covariance matrix. The cell e.s.d.'s are taken
into account individually in the estimation of e.s.d.'s in distances, angles
and torsion angles; correlations between e.s.d.'s in cell parameters are only
used when they are defined by crystal symmetry. An approximate (isotropic)
treatment of cell e.s.d.'s is used for estimating e.s.d.'s involving l.s.
planes.
;
loop_
    _geom_bond_atom_site_label_1
    _geom_bond_atom_site_label_2
    _geom_bond_site_symmetry_2
    _geom_bond_distance
    _geom_bond_publ_flag
    Pt1 N4 . 2.030(6) y
    Pt1 N3 . 2.036(5) y
    Pt1 I1 . 2.5805(6) y
    Pt1 I2 . 2.5930(6) y
    N1 C4 . 1.343(10) ?
    N1 C1 . 1.345(9) ?
    N2 C3 . 1.329(10) ?
    N2 C2 . 1.355(9) ?
    N3 C5 . 1.346(8) ?
    N3 C9 . 1.366(8) ?
    N4 C10 . 1.346(9) ?
    N4 C14 . 1.360(9) ?
    C1 C2 . 1.400(10) ?
    C1 C5 . 1.486(9) ?
    C2 C10 . 1.485(10) ?
    C3 C4 . 1.364(11) ?
    C3 H3 . 0.9500 ?
    C4 H4 . 0.9500 ?
    C5 C6 . 1.375(10) ?
    C6 C7 . 1.372(11) ?
    C6 H6 . 0.9500 ?
    C7 C8 . 1.379(11) ?
    C7 H7 . 0.9500 ?
    C8 C9 . 1.366(10) ?
    C8 H8 . 0.9500 ?
    C9 H9 . 0.9500 ?
    C10 C11 . 1.373(10) ?
    C11 C12 . 1.384(11) ?
    C11 H11 . 0.9500 ?
    C12 C13 . 1.391(13) ?
    C12 H12 . 0.9500 ?
    C13 C14 . 1.347(12) ?
    C13 H13 . 0.9500 ?
    C14 H14 . 0.9500 ?
loop_
    _geom_angle_atom_site_label_1
    _geom_angle_atom_site_label_2
    _geom_angle_atom_site_label_3
    _geom_angle_site_symmetry_1
    _geom_angle_site_symmetry_3
    _geom_angle
    _geom_angle_publ_flag
    N4 Pt1 N3 . . 87.2(2) y
    N4 Pt1 I1 . . 174.46(16) ?
    N3 Pt1 I1 . . 88.89(15) ?
    N4 Pt1 I2 . . 90.97(17) ?
    N3 Pt1 I2 . . 176.99(15) ?
    I1 Pt1 I2 . . 93.14(2) y
    C4 N1 C1 . . 117.0(6) ?
    C3 N2 C2 . . 117.3(6) ?
    C5 N3 C9 . . 118.3(6) ?
    C5 N3 Pt1 . . 121.5(4) ?
    C9 N3 Pt1 . . 120.0(5) ?
    C10 N4 C14 . . 118.5(6) ?
    C10 N4 Pt1 . . 122.1(5) ?
    C14 N4 Pt1 . . 119.4(5) ?
    N1 C1 C2 . . 120.8(6) ?
    N1 C1 C5 . . 113.3(6) ?
    C2 C1 C5 . . 125.6(6) ?
    N2 C2 C1 . . 120.7(7) ?
    N2 C2 C10 . . 113.4(6) ?
    C1 C2 C10 . . 125.5(6) ?
    N2 C3 C4 . . 121.9(7) ?
    N2 C3 H3 . . 119.1 ?
    C4 C3 H3 . . 119.1 ?
    N1 C4 C3 . . 122.2(7) ?
    N1 C4 H4 . . 118.9 ?
    C3 C4 H4 . . 118.9 ?
    N3 C5 C6 . . 121.4(6) ?
    N3 C5 C1 . . 120.1(6) ?
    C6 C5 C1 . . 118.5(6) ?
    C7 C6 C5 . . 120.0(7) ?
    C7 C6 H6 . . 120.0 ?
    C5 C6 H6 . . 120.0 ?
    C6 C7 C8 . . 119.2(7) ?
    C6 C7 H7 . . 120.4 ?
    C8 C7 H7 . . 120.4 ?
    C9 C8 C7 . . 119.0(7) ?
    C9 C8 H8 . . 120.5 ?
    C7 C8 H8 . . 120.5 ?
    N3 C9 C8 . . 122.1(7) ?
    N3 C9 H9 . . 118.9 ?
    C8 C9 H9 . . 118.9 ?
    N4 C10 C11 . . 121.5(7) ?
    N4 C10 C2 . . 119.9(6) ?
    C11 C10 C2 . . 118.5(7) ?
    C10 C11 C12 . . 119.7(8) ?
    C10 C11 H11 . . 120.2 ?
    C12 C11 H11 . . 120.2 ?
    C11 C12 C13 . . 118.3(8) ?
    C11 C12 H12 . . 120.8 ?
    C13 C12 H12 . . 120.8 ?
    C14 C13 C12 . . 119.5(8) ?
    C14 C13 H13 . . 120.2 ?
    C12 C13 H13 . . 120.2 ?
    C13 C14 N4 . . 122.5(8) ?
    C13 C14 H14 . . 118.8 ?
    N4 C14 H14 . . 118.8 ?
loop_
    _geom_torsion_atom_site_label_1
    _geom_torsion_atom_site_label_2
    _geom_torsion_atom_site_label_3
    _geom_torsion_atom_site_label_4
    _geom_torsion_site_symmetry_1
    _geom_torsion_site_symmetry_2
    _geom_torsion_site_symmetry_3
    _geom_torsion_site_symmetry_4
    _geom_torsion
    _geom_torsion_publ_flag
    N4 Pt1 N3 C5 . . . . -71.2(5) ?
    I1 Pt1 N3 C5 . . . . 112.7(5) ?
    N4 Pt1 N3 C9 . . . . 114.8(5) ?
    I1 Pt1 N3 C9 . . . . -61.4(5) ?
    N3 Pt1 N4 C10 . . . . 62.0(5) ?
    I2 Pt1 N4 C10 . . . . -115.6(5) ?
    N3 Pt1 N4 C14 . . . . -114.3(6) ?
    I2 Pt1 N4 C14 . . . . 68.1(5) ?
    C4 N1 C1 C2 . . . . -0.5(10) ?
    C4 N1 C1 C5 . . . . -174.5(6) ?
    C3 N2 C2 C1 . . . . 2.6(11) ?
    C3 N2 C2 C10 . . . . 175.9(7) ?
    N1 C1 C2 N2 . . . . -1.3(11) ?
    C5 C1 C2 N2 . . . . 171.8(7) ?
    N1 C1 C2 C10 . . . . -173.8(7) ?
    C5 C1 C2 C10 . . . . -0.6(11) ?
    C2 N2 C3 C4 . . . . -2.1(12) ?
    C1 N1 C4 C3 . . . . 1.1(12) ?
    N2 C3 C4 N1 . . . . 0.2(14) ?
    C9 N3 C5 C6 . . . . 2.3(9) ?
    Pt1 N3 C5 C6 . . . . -171.8(5) ?
    C9 N3 C5 C1 . . . . -178.3(6) ?
    Pt1 N3 C5 C1 . . . . 7.5(8) ?
    N1 C1 C5 N3 . . . . -136.1(6) ?
    C2 C1 C5 N3 . . . . 50.3(10) ?
    N1 C1 C5 C6 . . . . 43.3(9) ?
    C2 C1 C5 C6 . . . . -130.3(8) ?
    N3 C5 C6 C7 . . . . -0.7(11) ?
    C1 C5 C6 C7 . . . . 180.0(7) ?
    C5 C6 C7 C8 . . . . -0.8(12) ?
    C6 C7 C8 C9 . . . . 0.6(12) ?
    C5 N3 C9 C8 . . . . -2.5(10) ?
    Pt1 N3 C9 C8 . . . . 171.7(5) ?
    C7 C8 C9 N3 . . . . 1.1(11) ?
    C14 N4 C10 C11 . . . . 0.0(10) ?
    Pt1 N4 C10 C11 . . . . -176.3(5) ?
    C14 N4 C10 C2 . . . . -177.2(6) ?
    Pt1 N4 C10 C2 . . . . 6.5(8) ?
    N2 C2 C10 N4 . . . . 129.3(7) ?
    C1 C2 C10 N4 . . . . -57.7(10) ?
    N2 C2 C10 C11 . . . . -47.9(9) ?
    C1 C2 C10 C11 . . . . 125.1(8) ?
    N4 C10 C11 C12 . . . . 0.5(11) ?
    C2 C10 C11 C12 . . . . 177.7(7) ?
    C10 C11 C12 C13 . . . . -0.6(12) ?
    C11 C12 C13 C14 . . . . 0.3(12) ?
    C12 C13 C14 N4 . . . . 0.1(12) ?
    C10 N4 C14 C13 . . . . -0.3(11) ?
    Pt1 N4 C14 C13 . . . . 176.1(6) ?
loop_
    _geom_hbond_atom_site_label_D
    _geom_hbond_atom_site_label_H
    _geom_hbond_atom_site_label_A
    _geom_hbond_site_symmetry_A
    _geom_hbond_distance_DH
    _geom_hbond_distance_HA
    _geom_hbond_distance_DA
    _geom_hbond_angle_DHA
    C6 H6 I1 1_455 0.95 3.04 3.694(7) 127.2
    C11 H11 I1 2_556 0.95 3.01 3.813(8) 143.0
_iucr_refine_instructions_details
;
TITL [PtI2(C14H10N4)]
CELL 0.71073   8.7600  15.4750  12.5004  90.000 102.660  90.000
ZERR    4.00   0.0007   0.0012   0.0010   0.000   0.002   0.000
LATT  1
SYMM 0.5-X, 0.5+Y, 0.5-Z
SFAC C  H  I N  Pt
UNIT 56 40 8 16 4
MERG 2
L.S. 18
OMIT -7   0  13
OMIT 6  15   1
OMIT 5  15   4
OMIT 6  15   0
OMIT -8   2  12
OMIT -7   2  13
OMIT 2  14   8
OMIT 5  15   3
OMIT 9   3   4
OMIT -7  13   4
OMIT -6  15   6
OMIT -8   0  12
OMIT 8   0   6
OMIT 4  15   6
OMIT 10   0   2
OMIT 2  14   9
OMIT -1  10  12
ACTA
BOND $H
CONF
EQIV $1 -1+x,y,z
EQIV $2 1/2-x,1/2+y,3/2-z
HTAB C6 I1_$1
HTAB C11 I1_$2
MPLA 5 Pt1 I1 I2 N3 N4
MPLA 6 N1 C1 C2 N2 C3 C4
MPLA 5 Pt1 I1 I2 N3 N4
MPLA 6 N3 C5 C6 C7 C8 C9
MPLA 5 Pt1 I1 I2 N3 N4
MPLA 6 N4 C10 C11 C12 C13 C14
MPLA 6 N1 C1 C2 N2 C3 C4
MPLA 6 N3 C5 C6 C7 C8 C9
MPLA 6 N4 C10 C11 C12 C13 C14
MPLA 6 N1 C1 C2 N2 C3 C4
FMAP 2
PLAN -20
TEMP -73
WGHT    0.034100    4.382400
FVAR       0.15979
PT1   5    0.475126    0.062468    0.681123    11.00000    0.03372    0.02391 =
         0.02724   -0.00250    0.00941   -0.00575
I1    3    0.623821   -0.082419    0.693667    11.00000    0.03617    0.03971 =
         0.04965    0.00035    0.01317    0.00124
I2    3    0.730349    0.152229    0.735443    11.00000    0.05052    0.05174 =
         0.04317   -0.01135    0.01517   -0.02474
N1    4    0.184041    0.006167    0.904049    11.00000    0.04592    0.02898 =
         0.03995   -0.00044    0.01592   -0.00317
N2    4    0.241149    0.183088    0.909608    11.00000    0.06128    0.03002 =
         0.03665   -0.00826    0.01189   -0.00042
N3    4    0.270131   -0.004402    0.644355    11.00000    0.03451    0.01905 =
         0.02995   -0.00070    0.00601    0.00048
N4    4    0.344487    0.172004    0.657821    11.00000    0.05460    0.01995 =
         0.03389   -0.00448    0.00472   -0.00379
C1    1    0.203353    0.048132    0.813732    11.00000    0.03115    0.02628 =
         0.03477   -0.00493    0.00657    0.00203
C2    1    0.233673    0.137017    0.816407    11.00000    0.03869    0.02420 =
         0.03363   -0.00629    0.00170   -0.00279
C3    1    0.224797    0.139916    0.998361    11.00000    0.06519    0.03901 =
         0.03635   -0.01021    0.01214   -0.00474
AFIX  43
H3    2    0.233044    0.170329    1.065403    11.00000   -1.20000
AFIX   0
C4    1    0.196509    0.053174    0.995869    11.00000    0.06577    0.04454 =
         0.03445   -0.00180    0.01857   -0.00286
AFIX  43
H4    2    0.185251    0.025079    1.061271    11.00000   -1.20000
AFIX   0
C5    1    0.172608   -0.006944    0.713900    11.00000    0.03123    0.02101 =
         0.03310   -0.00096    0.00619    0.00219
C6    1    0.044294   -0.060495    0.695487    11.00000    0.03183    0.03945 =
         0.04242   -0.00554    0.01075   -0.00486
AFIX  43
H6    2   -0.022361   -0.061745    0.746046    11.00000   -1.20000
AFIX   0
C7    1    0.012519   -0.112134    0.604080    11.00000    0.02956    0.04449 =
         0.05795   -0.00601    0.00673   -0.00751
AFIX  43
H7    2   -0.075189   -0.149839    0.591341    11.00000   -1.20000
AFIX   0
C8    1    0.109489   -0.108610    0.530950    11.00000    0.04249    0.02802 =
         0.04090   -0.01244    0.00169   -0.00107
AFIX  43
H8    2    0.088965   -0.143402    0.466776    11.00000   -1.20000
AFIX   0
C9    1    0.235513   -0.054352    0.552136    11.00000    0.04287    0.03228 =
         0.02536   -0.00590    0.00222    0.00098
AFIX  43
H9    2    0.301226   -0.051261    0.501055    11.00000   -1.20000
AFIX   0
C10   1    0.241873    0.191486    0.720057    11.00000    0.04134    0.01935 =
         0.03426   -0.00218    0.00459   -0.00398
C11   1    0.147957    0.263285    0.699663    11.00000    0.04622    0.02487 =
         0.05521    0.00017    0.00420    0.00464
AFIX  43
H11   2    0.076883    0.276083    0.744988    11.00000   -1.20000
AFIX   0
C12   1    0.157314    0.316945    0.612739    11.00000    0.06009    0.02504 =
         0.06032    0.00563   -0.00745    0.00445
AFIX  43
H12   2    0.092473    0.366583    0.596950    11.00000   -1.20000
AFIX   0
C13   1    0.264046    0.296361    0.549091    11.00000    0.09032    0.02894 =
         0.03515    0.00202    0.00197   -0.00801
AFIX  43
H13   2    0.273514    0.332153    0.489141    11.00000   -1.20000
AFIX   0
C14   1    0.353862    0.225337    0.573050    11.00000    0.07051    0.03199 =
         0.03240    0.00344    0.01159   -0.00690
AFIX  43
H14   2    0.426480    0.211997    0.529089    11.00000   -1.20000
HKLF 4
REM  [PtI2(C14H10N4)]
REM R1 =  0.0293 for   2807 Fo > 4sig(Fo)  and  0.0373 for all   3215 data
REM    190 parameters refined using      0 restraints
END
WGHT      0.0341      4.3824
REM Highest difference peak  1.300,  deepest hole -1.258,  1-sigma level  0.182
Q1    1   0.3904  0.0639  0.7013  11.00000  0.05    1.24
Q2    1   0.5025  0.0583  0.7166  11.00000  0.05    1.19
Q3    1   0.5474  0.0621  0.6625  11.00000  0.05    1.08
Q4    1   0.6440  0.1970  0.7066  11.00000  0.05    1.06
Q5    1   0.6102 -0.0159  0.6944  11.00000  0.05    0.85
Q6    1   0.7338 -0.0238  0.7301  11.00000  0.05    0.83
Q7    1   0.6179 -0.0807  0.5982  11.00000  0.05    0.82
Q8    1   0.4436  0.0981  0.6790  11.00000  0.05    0.79
Q9    1   0.4551  0.0754  0.6182  11.00000  0.05    0.68
Q10   1   0.3180 -0.0660  0.6663  11.00000  0.05    0.68
Q11   1   0.6872 -0.0753  0.7807  11.00000  0.05    0.67
Q12   1   0.6535 -0.1178  0.5412  11.00000  0.05    0.67
Q13   1   0.2508  0.1589  0.6391  11.00000  0.05    0.67
Q14   1   0.0692  0.4428  0.4578  11.00000  0.05    0.62
Q15   1   0.3143  0.1554  0.8842  11.00000  0.05    0.62
Q16   1   0.2175  0.0216  1.1012  11.00000  0.05    0.58
Q17   1   0.5251 -0.1009  0.5326  11.00000  0.05    0.57
Q18   1   0.4842 -0.1940  0.6775  11.00000  0.05    0.56
Q19   1   0.3784 -0.0205  0.6797  11.00000  0.05    0.55
Q20   1   0.5275 -0.0783  0.7320  11.00000  0.05    0.54
;
