# Supplementary material for: (2,3-Di-2-pyridyl­pyrazine-κ2 N 2,N 3)diiodidoplatinum(II)
Source: Acta Crystallogr Sect E Struct Rep Online. 2012 May 31;68(Pt 6):m834. doi: 10.1107/S1600536812023501 (PMC3379175; doi:10.1107/S1600536812023501)
Supplement: Supplementary file 2 [file e-68-0m834-Isup2.hkl]

# 
# h,k,l, Fc-squared, Fo-squared, sigma(Fo-squared) and status flag 
# 
data_I
_shelx_title ' [PtI2(C14H10N4)]' 
_shelx_refln_list_code          4 
_shelx_F_calc_maximum      641.34 
_exptl_crystal_F_000      1224.00 
_reflns_d_resolution_high  0.8103 
 
loop_ 
 _symmetry_equiv_pos_as_xyz 
 'x, y, z' 
 '-x+1/2, y+1/2, -z+1/2' 
 '-x, -y, -z' 
 'x-1/2, -y-1/2, z-1/2' 
 
_cell_length_a     8.7600 
_cell_length_b    15.4750 
_cell_length_c    12.5004 
_cell_angle_alpha  90.000 
_cell_angle_beta  102.660 
_cell_angle_gamma  90.000 
 
_shelx_F_squared_multiplier     1.000 
 
loop_ 
 _refln_index_h 
 _refln_index_k 
 _refln_index_l 
 _refln_F_squared_calc 
 _refln_F_squared_meas 
 _refln_F_squared_sigma 
 _refln_observed_status 
   2   0   0     8080.80     8589.90    297.25 o 
   4   0   0    38500.81    40227.54   1702.03 o 
   6   0   0      769.59      799.31     66.12 o 
   8   0   0    16777.17    17208.41    599.98 o 
  10   0   0      122.32      165.66    124.15 o 
   1   1   0   109372.83   108778.30   1737.95 o 
   2   1   0     7785.29     7258.27    144.01 o 
   3   1   0    11098.24    11598.31    242.45 o 
   4   1   0    15254.68    15406.24    267.77 o 
   5   1   0     2330.00     2383.63     79.29 o 
   6   1   0     2970.78     2850.79     94.74 o 
   7   1   0     7158.99     6946.78    161.22 o 
   8   1   0     5868.78     5948.91    195.34 o 
   9   1   0     3570.65     3716.22    230.76 o 
  10   1   0      536.07      417.56    134.13 o 
   0   2   0    68063.42    70537.54   1627.32 o 
   1   2   0      652.39      593.83     61.26 o 
   2   2   0    53985.44    56914.22    803.97 o 
   3   2   0    61212.90    58687.79    968.97 o 
   4   2   0     2112.79     2286.22     80.64 o 
   5   2   0     2322.37     1840.94     69.57 o 
   6   2   0     7230.31     6830.49    162.55 o 
   7   2   0     4529.34     4473.79    152.07 o 
   8   2   0     1397.86     1364.04     96.15 o 
   9   2   0     4536.36     4946.11    217.91 o 
  10   2   0      101.82      198.61     91.88 o 
   1   3   0     2317.76     2554.04     61.54 o 
   2   3   0    60850.16    61979.51   1000.54 o 
   3   3   0    34339.12    36588.63    538.97 o 
   4   3   0    23138.63    23857.44    441.62 o 
   5   3   0      217.57      259.41     30.84 o 
   6   3   0      198.19      178.55     29.34 o 
   7   3   0     3531.68     3383.69    176.96 o 
   8   3   0    10040.25    10073.08    323.20 o 
   9   3   0       11.38       79.96     48.56 o 
  10   3   0     8855.37     9613.01    589.02 o 
   0   4   0    34479.99    34758.97    846.31 o 
   1   4   0    46861.69    48779.90    944.80 o 
   2   4   0     4959.75     4149.65    190.79 o 
   3   4   0    15397.77    15689.93    304.93 o 
   4   4   0      944.30      892.75     52.37 o 
   5   4   0     6156.31     5973.41    132.91 o 
   6   4   0     4939.89     4682.86    184.63 o 
   7   4   0     3241.82     2739.49    159.88 o 
   8   4   0     3355.74     3403.52    174.99 o 
   9   4   0     9383.99    10511.97    354.03 o 
  10   4   0       98.26       75.83     86.73 o 
   1   5   0    20611.12    20299.65    377.86 o 
   2   5   0    27030.42    28267.31    614.95 o 
   3   5   0       86.92      169.60     24.35 o 
   4   5   0     4593.87     4732.87    136.48 o 
   5   5   0      951.02      795.29     56.98 o 
   6   5   0    13183.93    13096.33    363.71 o 
   7   5   0     3302.69     3206.81    165.59 o 
   8   5   0     2058.19     1933.02    138.29 o 
   9   5   0      203.86      278.34     77.43 o 
   0   6   0    19089.22    18672.22    618.78 o 
   1   6   0    10467.62    11069.58    238.53 o 
   2   6   0   109394.79   118251.05   1718.89 o 
   3   6   0      324.30      437.10     47.47 o 
   4   6   0     9257.78     8057.91    356.67 o 
   5   6   0    11298.53    11363.07    324.37 o 
   6   6   0     7733.27     8113.67    272.36 o 
   7   6   0     1786.89     1658.46    126.32 o 
   8   6   0     3065.91     3118.53    176.64 o 
   9   6   0     4217.78     4586.52    228.92 o 
  10   6   0       13.93      -12.98     65.99 o 
   1   7   0    83070.41    88263.66   1487.47 o 
   2   7   0     5381.63     5077.96    143.67 o 
   3   7   0     9507.68     9535.92    210.77 o 
   4   7   0     5108.55     4774.82    144.22 o 
   5   7   0      122.23      193.02     99.89 o 
   6   7   0     1088.75     1084.18    106.27 o 
   7   7   0    14697.89    15653.82    451.53 o 
   8   7   0     3650.64     3668.88    200.88 o 
   9   7   0       37.30       32.60     60.45 o 
   0   8   0    70572.80    78315.46   1899.48 o 
   1   8   0    24091.18    24025.34    473.91 o 
   2   8   0    40428.53    40788.48    742.90 o 
   3   8   0       67.15       53.53     31.34 o 
   4   8   0     5380.73     5423.00    163.55 o 
   5   8   0      218.56      160.02     53.92 o 
   6   8   0     7454.99     8000.76    286.91 o 
   7   8   0     3466.68     3514.14    190.58 o 
   8   8   0     1102.05     1249.45    134.92 o 
   9   8   0     1041.06     1306.72    147.31 o 
   1   9   0    40241.26    42525.43    785.01 o 
   2   9   0    22744.05    22625.88    462.05 o 
   3   9   0    10471.24    10297.99    301.86 o 
   4   9   0      549.07      531.89     59.86 o 
   5   9   0    15577.09    15574.08    440.56 o 
   6   9   0       21.19      -10.65     42.75 o 
   7   9   0      914.59      995.91    125.67 o 
   8   9   0      127.99      208.96     74.81 o 
   9   9   0      993.69     1011.61    181.21 o 
   0  10   0    26691.74    27411.28    785.47 o 
   1  10   0     6575.38     6236.14    193.40 o 
   2  10   0     1728.76     1762.29    173.86 o 
   3  10   0    13277.54    13491.98    380.46 o 
   4  10   0    33619.35    34901.40    807.29 o 
   5  10   0     1029.64      995.76    118.28 o 
   6  10   0      278.46      152.98     67.75 o 
   7  10   0      346.33      327.42     84.14 o 
   8  10   0      486.64      502.27    134.29 o 
   1  11   0      115.81      111.55     42.70 o 
   2  11   0     4555.15     4664.90    167.83 o 
   3  11   0    10680.68    10669.84    334.96 o 
   4  11   0    12271.82    11718.11    491.33 o 
   5  11   0     4417.58     4794.92    231.55 o 
   6  11   0      488.55      533.76     96.37 o 
   7  11   0      107.57      130.60     88.36 o 
   8  11   0     8573.30     8552.15    467.15 o 
   0  12   0    12998.59    12224.61    463.82 o 
   1  12   0      728.76      670.58     83.91 o 
   2  12   0      942.22     1118.32     95.47 o 
   3  12   0    14472.82    13998.17    515.16 o 
   4  12   0     4695.83     4395.01    289.83 o 
   5  12   0      776.67      686.90    146.95 o 
   6  12   0       14.38      -43.89     63.32 o 
   7  12   0     9714.43     9313.28    490.40 o 
   8  12   0      151.60      163.32    143.53 o 
   1  13   0    12673.62    12639.65    346.16 o 
   2  13   0      173.28      113.23     48.60 o 
   3  13   0      494.60      515.03    122.78 o 
   4  13   0     2754.93     2696.82    238.37 o 
   5  13   0      239.52      262.46    107.35 o 
   6  13   0     8599.55     8586.69    652.66 o 
   7  13   0        0.39      138.26    100.69 o 
   0  14   0    26817.38    27773.72    879.58 o 
   1  14   0      386.92      279.80     66.45 o 
   2  14   0     1526.83     1514.66    156.05 o 
   3  14   0     1634.95     1711.80    196.15 o 
   4  14   0     4586.83     4225.33    310.43 o 
   5  14   0     6877.44     7013.24    659.51 o 
   6  14   0       17.73       66.16     96.62 o 
   7  14   0     2856.22     3114.26    405.34 o 
   1  15   0     8836.31     9184.11    342.10 o 
   2  15   0     1525.63     2059.49    216.78 o 
   3  15   0    12649.88    12690.93    835.94 o 
   4  15   0       60.54      116.08     88.97 o 
   5  15   0      788.48      950.79    189.41 o 
   0  16   0     7024.98     6296.64    476.03 o 
   1  16   0      282.34      317.74     90.94 o 
   2  16   0    11800.46    12383.16    566.57 o 
   3  16   0     2797.95     2536.18    253.73 o 
   4  16   0     6011.96     6011.45    613.10 o 
   5  16   0      698.50      304.43    319.38 o 
   1  17   0     3906.47     3759.94    240.90 o 
   2  17   0     1526.09     1341.82    228.04 o 
   3  17   0     7958.42     8193.10    475.53 o 
   4  17   0      146.43       12.36    104.61 o 
   0  18   0     1738.07     1142.00    290.59 o 
   1  18   0     1493.85     1701.46    316.05 o 
   2  18   0     3712.92     3880.36    328.78 o 
   3  18   0       44.33       61.86    215.01 o 
   1  19   0       43.94       31.87    125.83 o 
  -9   0   1      319.14      150.78    110.83 o 
  -7   0   1    34825.32    34506.18    748.66 o 
  -5   0   1     2827.81     2947.93    148.68 o 
  -3   0   1    11360.60    11618.95    466.83 o 
  -1   0   1    60248.45    59094.61   1991.06 o 
   1   0   1     5861.82     6983.74    190.19 o 
   3   0   1     7644.04     7958.33    190.62 o 
   5   0   1    28713.43    29379.98    611.39 o 
   7   0   1    47008.82    49024.19   1002.08 o 
   9   0   1     3421.90     3642.18    332.50 o 
 -10   1   1      248.40      232.18     96.18 o 
  -9   1   1      940.62      933.52    105.64 o 
  -8   1   1     4279.50     4073.73    139.63 o 
  -7   1   1      570.99      512.13     52.89 o 
  -6   1   1    12949.36    12758.43    257.58 o 
  -5   1   1    12238.19    11561.45    300.17 o 
  -4   1   1    13632.71    14297.65    641.69 o 
  -3   1   1    29661.18    29752.02    754.56 o 
  -2   1   1    72713.79    75108.30   1857.51 o 
  -1   1   1     6321.99     7123.74    131.75 o 
   0   1   1    33731.25    34406.68    566.66 o 
   1   1   1     2577.55     3158.35     94.01 o 
   2   1   1      380.09      590.53     35.25 o 
   3   1   1      737.27      707.89     31.62 o 
   4   1   1    28593.29    29800.24    468.75 o 
   5   1   1    21629.46    20902.73    356.02 o 
   6   1   1    23559.01    23082.75    363.91 o 
   7   1   1     3039.47     2645.97    102.06 o 
   8   1   1    20071.23    20530.69    515.29 o 
   9   1   1       65.17      155.39     76.18 o 
  10   1   1      177.70      122.24     88.60 o 
 -10   2   1      419.96      477.00    110.22 o 
  -9   2   1      552.35      614.78     83.03 o 
  -8   2   1      883.54     1022.73    105.42 o 
  -7   2   1     5973.01     5893.90    160.63 o 
  -6   2   1      115.93      140.22     30.54 o 
  -5   2   1    14577.63    14063.29    296.83 o 
  -4   2   1   131278.80   131427.89   2125.79 o 
  -3   2   1     4857.48     4224.25    108.58 o 
  -2   2   1     6916.62     6985.88    121.64 o 
  -1   2   1     5626.96     5792.79    114.67 o 
   0   2   1    51963.12    57486.08   2199.83 o 
   1   2   1    16638.29    18140.80    369.23 o 
   2   2   1    34441.00    35490.54    688.90 o 
   3   2   1      227.14      233.07     19.98 o 
   4   2   1    82740.13    80658.47   1181.21 o 
   5   2   1    31742.81    31954.58    511.89 o 
   6   2   1      268.05      383.45     39.40 o 
   7   2   1    14269.68    13649.35    333.35 o 
   8   2   1      853.65      847.87     82.86 o 
   9   2   1     1471.10     1326.53    157.23 o 
  10   2   1     1941.24     1827.75    249.47 o 
 -10   3   1     3611.78     3877.92    280.80 o 
  -9   3   1      354.66      396.30     79.52 o 
  -8   3   1     1152.82      967.42    130.36 o 
  -7   3   1      792.61      736.64     64.08 o 
  -6   3   1    10438.66    10381.30    249.91 o 
  -5   3   1    43034.61    43491.93    883.07 o 
  -4   3   1     3024.97     3028.37     82.41 o 
  -3   3   1   142903.70   144849.73   2323.59 o 
  -2   3   1      164.62      205.44     22.89 o 
  -1   3   1    11904.59    13189.08    703.84 o 
   0   3   1     3423.26     3687.25     91.25 o 
   1   3   1    32484.88    37959.04    566.63 o 
   2   3   1      236.27      432.17    147.46 o 
   3   3   1    33289.39    33267.84    570.60 o 
   4   3   1     2976.06     2957.29     77.33 o 
   5   3   1    25372.84    24113.14    400.33 o 
   6   3   1     9065.74     8772.48    218.70 o 
   7   3   1      597.54      573.11     77.06 o 
   8   3   1       67.68      110.12     44.22 o 
   9   3   1     3038.04     2805.24    168.51 o 
  10   3   1     2177.59     2140.27    274.53 o 
 -10   4   1     2292.61     2490.78    207.96 o 
  -9   4   1      915.46     1210.15    119.08 o 
  -8   4   1      109.18      151.72     53.55 o 
  -7   4   1     3141.96     2926.03    149.85 o 
  -6   4   1    25827.29    25723.26    476.35 o 
  -5   4   1       15.07       54.84     19.68 o 
  -4   4   1    49796.86    50306.16    865.47 o 
  -3   4   1     5690.98     5781.50    126.74 o 
  -2   4   1   153689.58   159588.00   2276.46 o 
  -1   4   1    43405.30    42518.87   1340.09 o 
   0   4   1     3324.66     3276.52     90.77 o 
   1   4   1    56429.43    59035.68    870.38 o 
   2   4   1    52450.75    56542.69   1089.84 o 
   3   4   1     2836.90     3163.05    122.31 o 
   4   4   1    14440.24    13410.49    336.01 o 
   5   4   1      993.56      904.92     35.95 o 
   6   4   1     5830.35     5249.77    199.69 o 
   7   4   1     2884.33     2735.09    148.82 o 
   8   4   1     3645.90     3799.34    188.36 o 
   9   4   1      514.30      670.83    118.52 o 
  10   4   1     1118.96      899.58    218.53 o 
 -10   5   1       87.90      154.51     72.61 o 
  -9   5   1       74.43      132.21     83.49 o 
  -8   5   1       35.28       32.19     57.31 o 
  -7   5   1     7366.22     7212.56    257.20 o 
  -6   5   1    14176.09    13722.68    372.06 o 
  -5   5   1    16672.73    16340.74    344.78 o 
  -4   5   1      505.46      473.19     46.45 o 
  -3   5   1   105554.77   111828.52   1624.26 o 
  -2   5   1    16125.15    16007.80    307.34 o 
  -1   5   1    29756.83    31168.70    561.71 o 
   0   5   1    16803.13    18196.99    346.98 o 
   1   5   1     9653.50    10693.13    219.16 o 
   2   5   1     2904.11     2485.84     65.55 o 
   3   5   1    47251.01    49346.53    986.15 o 
   4   5   1      150.77      161.51     39.32 o 
   5   5   1     1788.20     1733.09    175.51 o 
   6   5   1    17904.55    17482.22    451.82 o 
   7   5   1     1550.27     1538.43    117.98 o 
   8   5   1     2012.06     2095.34    238.50 o 
   9   5   1     4560.64     4335.49    221.52 o 
 -10   6   1     1533.36     1651.35    158.05 o 
  -9   6   1      664.95      534.89     97.68 o 
  -8   6   1      950.65      914.34    103.78 o 
  -7   6   1     2987.13     2976.22    160.31 o 
  -6   6   1    16914.91    17834.51    550.17 o 
  -5   6   1    40469.88    39499.12    837.77 o 
  -4   6   1     4641.77     4508.13    122.41 o 
  -3   6   1    14272.40    13299.94    278.93 o 
  -2   6   1    57269.36    58119.15   1005.17 o 
  -1   6   1     8149.80     8025.02    192.95 o 
   0   6   1     6084.61     6561.53    164.26 o 
   1   6   1     7787.64     8078.19    186.28 o 
   2   6   1    27293.82    27164.36    440.43 o 
   3   6   1     1747.02     1229.23     56.59 o 
   4   6   1     1350.52     1599.92    187.78 o 
   5   6   1    31178.07    30533.52    690.26 o 
   6   6   1     3343.75     3431.80    170.37 o 
   7   6   1    14845.26    14775.22    428.67 o 
   8   6   1      726.15      773.39    156.90 o 
   9   6   1     1055.44      988.26    131.25 o 
  -9   7   1     2036.49     2069.71    193.46 o 
  -8   7   1     1044.19      852.67    123.07 o 
  -7   7   1     1802.26     1903.71    137.40 o 
  -6   7   1    22654.12    22326.25    555.84 o 
  -5   7   1     2999.95     3050.09    146.87 o 
  -4   7   1      656.10      636.16     50.14 o 
  -3   7   1      507.88      661.69     72.08 o 
  -2   7   1    10252.53    10118.77    241.56 o 
  -1   7   1    10834.18    10699.09    247.26 o 
   0   7   1    16497.62    17361.15    355.41 o 
   1   7   1    26319.66    27427.04    515.91 o 
   2   7   1     4707.95     5120.89    125.32 o 
   3   7   1      789.49      725.95     74.62 o 
   4   7   1     3387.93     3653.95    241.47 o 
   5   7   1      665.57      534.22     79.37 o 
   6   7   1    40329.45    41800.43    925.40 o 
   7   7   1        0.71       11.93     46.13 o 
   8   7   1     5359.73     5281.09    247.65 o 
   9   7   1      532.38      517.88    101.53 o 
  -9   8   1     3273.34     3168.16    260.20 o 
  -8   8   1     4209.86     4551.89    227.20 o 
  -7   8   1     2834.19     2683.25    162.74 o 
  -6   8   1       89.62       99.95     60.35 o 
  -5   8   1    16559.36    16421.04    438.20 o 
  -4   8   1      131.50      123.31     31.68 o 
  -3   8   1     2276.36     2268.80    110.82 o 
  -2   8   1    20423.25    20992.43    429.81 o 
  -1   8   1     9895.64    10180.37    294.15 o 
   0   8   1    53094.91    54711.99    968.95 o 
   1   8   1    14340.70    15126.27    326.72 o 
   2   8   1     4074.70     4157.37    128.96 o 
   3   8   1     4842.25     4660.68    145.34 o 
   4   8   1      282.02      337.24     64.96 o 
   5   8   1    31229.39    31461.71    733.91 o 
   6   8   1     2926.22     2918.17    171.38 o 
   7   8   1    12191.81    12110.99    585.57 o 
   8   8   1     3530.65     3786.96    215.83 o 
   9   8   1     5425.67     5617.06    275.76 o 
  -9   9   1      401.23      459.99    127.41 o 
  -8   9   1     8123.33     7648.92    409.69 o 
  -7   9   1      130.90      111.82     59.41 o 
  -6   9   1      162.16      225.47     60.15 o 
  -5   9   1     5434.48     5548.46    224.53 o 
  -4   9   1     2877.38     2774.53    105.14 o 
  -3   9   1    20723.99    20314.54    429.92 o 
  -2   9   1     1694.57     1684.80    119.89 o 
  -1   9   1     2960.13     3430.15    130.89 o 
   0   9   1     4429.29     4202.79    146.17 o 
   1   9   1     4639.30     4379.45    146.46 o 
   2   9   1     6537.47     6429.63    180.49 o 
   3   9   1     9193.68     8561.28    227.95 o 
   4   9   1    24139.43    23657.13    592.15 o 
   5   9   1     3001.60     2750.30    160.51 o 
   6   9   1     3728.55     3893.23    291.42 o 
   7   9   1      136.67      134.34     63.66 o 
   8   9   1    10218.65    10144.71    377.42 o 
   9   9   1     3290.39     3816.95    232.46 o 
  -9  10   1      870.50      932.61    184.98 o 
  -8  10   1       88.61       89.79     93.72 o 
  -7  10   1     3032.58     2843.42    238.57 o 
  -6  10   1     3639.11     3630.26    191.64 o 
  -5  10   1     3325.54     3316.23    180.26 o 
  -4  10   1    27639.33    27430.35    657.61 o 
  -3  10   1    11142.14    10736.08    276.97 o 
  -2  10   1    16546.94    16507.55    404.55 o 
  -1  10   1    10625.92    10946.00    281.04 o 
   0  10   1     3298.73     3848.48    146.49 o 
   1  10   1       92.37      102.55     34.84 o 
   2  10   1     2229.36     2193.58    102.65 o 
   3  10   1    37705.87    37519.66    834.72 o 
   4  10   1    10492.82    10361.40    347.56 o 
   5  10   1      592.94      617.87    112.59 o 
   6  10   1     1403.24     1330.76    132.65 o 
   7  10   1     5491.88     5741.74    271.36 o 
   8  10   1     2868.50     3009.52    205.09 o 
  -8  11   1      853.48      993.71    186.29 o 
  -7  11   1      115.84      161.56     83.62 o 
  -6  11   1     1675.76     1789.08    192.16 o 
  -5  11   1    20463.02    19827.39    710.99 o 
  -4  11   1      260.12      245.93     93.29 o 
  -3  11   1    27883.97    28684.59    794.65 o 
  -2  11   1     3181.79     3178.87    137.72 o 
  -1  11   1    16767.20    17623.93    408.44 o 
   0  11   1       10.27       41.23     33.01 o 
   1  11   1    10781.93    11460.17    298.32 o 
   2  11   1    10701.14    10756.53    281.46 o 
   3  11   1     2901.07     3051.36    228.70 o 
   4  11   1     3470.54     3380.27    253.79 o 
   5  11   1    11697.21    11370.22    480.45 o 
   6  11   1      132.79      204.05     72.25 o 
   7  11   1     2196.50     1884.78    163.20 o 
   8  11   1      641.70      783.70    176.01 o 
  -8  12   1     4237.86     4848.02    497.76 o 
  -7  12   1      977.74      822.92    182.54 o 
  -6  12   1     3637.53     3058.59    260.80 o 
  -5  12   1     1407.31     1557.55    183.67 o 
  -4  12   1    28703.80    29626.98    945.01 o 
  -3  12   1        2.76       40.54     39.53 o 
  -2  12   1     8002.12     8448.09    256.79 o 
  -1  12   1     8940.26     8882.47    266.13 o 
   0  12   1    37065.04    39140.41    777.58 o 
   1  12   1     2054.62     1877.91    116.42 o 
   2  12   1     2601.29     2576.84    127.62 o 
   3  12   1     1260.71     1543.01    179.31 o 
   4  12   1    12030.79    11370.12    504.36 o 
   5  12   1       77.49      200.27     97.75 o 
   6  12   1      206.80      216.43     77.98 o 
   7  12   1     1263.60     1256.83    162.56 o 
   8  12   1      114.96      120.65    165.46 o 
  -7  13   1     6565.28     8091.91    652.07 o 
  -6  13   1     1804.62     1848.43    248.30 o 
  -5  13   1     4278.97     4186.91    300.20 o 
  -4  13   1     2671.68     2459.69    223.05 o 
  -3  13   1    13198.98    12486.84    401.96 o 
  -2  13   1     3031.74     2826.30    145.94 o 
  -1  13   1    16609.96    18044.23    442.61 o 
   0  13   1     3065.56     3002.17    154.24 o 
   1  13   1    18971.16    20063.89    475.58 o 
   2  13   1     1879.15     1708.61    137.21 o 
   3  13   1     5891.41     5883.16    345.32 o 
   4  13   1     2803.84     2266.87    331.91 o 
   5  13   1       32.87       40.36     86.25 o 
   6  13   1     1638.59     1698.90    211.82 o 
   7  13   1      485.62      176.44    204.43 o 
  -6  14   1     6450.54     3854.45    444.50 o 
  -5  14   1      750.67      567.21    139.28 o 
  -4  14   1      381.70      313.59    140.79 o 
  -3  14   1      874.04     1060.43    177.64 o 
  -2  14   1     8237.10     8433.46    277.79 o 
  -1  14   1     9094.94     9566.01    302.66 o 
   0  14   1    10198.91    10327.91    318.02 o 
   1  14   1      231.49      256.87     67.59 o 
   2  14   1    10496.49    11319.75    511.30 o 
   3  14   1     3626.54     3749.92    289.06 o 
   4  14   1       92.22      275.35    110.37 o 
   5  14   1     3031.46     2631.65    264.40 o 
   6  14   1       34.45       50.82     96.88 o 
  -6  15   1     3345.24     2626.29    374.79 o 
  -5  15   1       32.48        6.24     85.39 o 
  -4  15   1      158.72      171.91    101.48 o 
  -3  15   1      277.14      135.53     92.76 o 
  -2  15   1      553.36      450.86     96.84 o 
  -1  15   1     3545.09     4122.69    197.18 o 
   0  15   1     1138.44     1291.46    120.87 o 
   1  15   1     7219.19     7932.71    345.56 o 
   2  15   1     4947.33     4883.25    333.31 o 
   3  15   1     1102.08     1177.25    199.61 o 
   4  15   1     4953.72     4832.11    346.79 o 
   5  15   1      626.87      721.42    177.56 o 
  -5  16   1     1457.83      989.83    457.04 o 
  -4  16   1     2694.18     2834.03    274.78 o 
  -3  16   1      625.06      511.28    221.86 o 
  -2  16   1       46.08      -10.12     80.66 o 
  -1  16   1     1889.19     2110.38    148.09 o 
   0  16   1      686.57      692.89    104.61 o 
   1  16   1    12782.23    12893.52    458.21 o 
   2  16   1      446.61      351.28    136.58 o 
   3  16   1     3241.50     3473.42    295.20 o 
   4  16   1     1483.18     1480.53    238.80 o 
  -4  17   1       91.04       24.85     98.26 o 
  -3  17   1     4747.32     4883.79    359.88 o 
  -2  17   1      572.37      878.56    182.22 o 
  -1  17   1      333.53      397.14    106.58 o 
   0  17   1     1059.27     1027.29    148.61 o 
   1  17   1       13.09       76.27     96.88 o 
   2  17   1     7908.04     8080.02    724.91 o 
   3  17   1     1334.72     1432.97    238.37 o 
   4  17   1     4286.51     4616.56    504.81 o 
  -3  18   1      304.76      304.60    133.81 o 
  -2  18   1     7943.95     7550.34    449.11 o 
  -1  18   1      402.01      598.89    119.61 o 
   0  18   1      547.95      491.04    113.90 o 
   1  18   1     2771.80     2791.89    269.93 o 
   2  18   1     3111.94     3517.83    317.44 o 
   3  18   1     3478.36     3771.62    350.32 o 
   0  19   1      186.55      138.64    171.14 o 
 -10   0   2      153.93      149.21    110.83 o 
  -8   0   2    30674.76    33019.79    748.04 o 
  -6   0   2    28342.23    29417.09   1148.66 o 
  -4   0   2    35479.62    35862.18   1308.05 o 
  -2   0   2      481.79      368.53     56.00 o 
   0   0   2   244235.80   216851.67   4645.87 o 
   2   0   2     4932.57     4469.72    189.98 o 
   4   0   2     1726.84     1728.07     96.23 o 
   6   0   2    18063.71    17517.20    414.64 o 
   8   0   2      184.11      126.11    108.48 o 
 -10   1   2      239.38      160.85     79.72 o 
  -9   1   2    12127.08    13290.31    342.81 o 
  -8   1   2     5305.20     5353.88    166.17 o 
  -7   1   2    26690.35    26902.81    537.43 o 
  -6   1   2     6654.79     6530.81    218.83 o 
  -5   1   2    38830.71    39367.32   1202.12 o 
  -4   1   2      204.82      450.29     54.53 o 
  -3   1   2     2911.97     3608.73    144.67 o 
  -2   1   2       73.58      223.06     41.59 o 
  -1   1   2    44831.38    49019.84    958.53 o 
   0   1   2     5715.50     6510.82     95.87 o 
   1   1   2   103949.68   104446.21   1561.66 o 
   2   1   2     3603.27     3298.04    113.80 o 
   3   1   2      331.60      320.01     24.41 o 
   4   1   2    20043.85    19385.50    295.19 o 
   5   1   2     5591.82     5159.92    114.64 o 
   6   1   2       89.66       97.58     23.18 o 
   7   1   2     4067.70     3881.41    144.20 o 
   8   1   2     1943.09     1860.62    190.73 o 
   9   1   2       94.10      124.18     79.06 o 
  10   1   2        6.10       27.74     72.65 o 
 -10   2   2      853.92      990.65    154.81 o 
  -9   2   2     2981.07     3039.77    171.94 o 
  -8   2   2     6385.16     6654.48    210.92 o 
  -7   2   2     2523.74     2437.46    111.23 o 
  -6   2   2    29723.10    30343.66    576.76 o 
  -5   2   2    44891.96    44673.25    898.53 o 
  -4   2   2     1788.43     1706.44    101.82 o 
  -3   2   2    10770.30    11095.71    252.21 o 
  -2   2   2    30640.57    33918.80    686.82 o 
  -1   2   2    32904.96    39585.08    785.91 o 
   0   2   2    21966.29    22061.86    485.51 o 
   1   2   2    10029.02    11646.84    339.45 o 
   2   2   2    29517.61    29286.48    447.25 o 
   3   2   2   128587.35   125769.36   1805.12 o 
   4   2   2     1225.63     1072.34     44.71 o 
   5   2   2     4650.76     4444.47    103.82 o 
   6   2   2     1870.58     1636.01     72.70 o 
   7   2   2     1577.93     1422.05     91.04 o 
   8   2   2      222.28      251.35     70.63 o 
   9   2   2     1209.08     1256.05    157.32 o 
  10   2   2      453.12       51.10     62.39 o 
 -10   3   2     4493.45     4706.38    272.63 o 
  -9   3   2       81.78      134.68     60.66 o 
  -8   3   2     8629.93     8989.41    300.54 o 
  -7   3   2     5961.99     5933.11    189.38 o 
  -6   3   2     3150.53     3089.65    100.22 o 
  -5   3   2     2573.91     2630.61     85.18 o 
  -4   3   2    15739.41    14996.13    284.79 o 
  -3   3   2     7238.72     7109.33    158.23 o 
  -2   3   2      262.19      275.36     58.79 o 
  -1   3   2     9693.05    10601.51    253.88 o 
   0   3   2      523.05      502.21     47.57 o 
   1   3   2     2200.38     2341.59     94.19 o 
   2   3   2   119347.79   121396.97   2247.25 o 
   3   3   2    15666.92    16268.42    375.27 o 
   4   3   2    62849.50    63222.07    940.03 o 
   5   3   2     7665.81     7895.75    193.02 o 
   6   3   2     3019.41     2817.20    136.62 o 
   7   3   2     1763.81     1614.70     95.77 o 
   8   3   2     2222.52     2108.99    139.34 o 
   9   3   2     1984.76     1658.66    168.87 o 
  10   3   2     2530.66     2651.74    313.70 o 
 -10   4   2     1009.37     1424.19    140.53 o 
  -9   4   2     7911.52     8488.72    329.56 o 
  -8   4   2     2994.34     2901.02    161.20 o 
  -7   4   2        8.83       63.75     41.37 o 
  -6   4   2     1709.28     1651.18     72.00 o 
  -5   4   2     4649.22     4611.21    141.85 o 
  -4   4   2     3232.13     3356.74    109.17 o 
  -3   4   2    33167.92    34265.86    537.52 o 
  -2   4   2    32495.01    33299.29    669.57 o 
  -1   4   2     5653.79     5024.26    368.12 o 
   0   4   2    22646.25    22157.79    479.07 o 
   1   4   2    93176.88    97135.76   1411.89 o 
   2   4   2     2336.71     2562.08    108.47 o 
   3   4   2    81647.82    84391.13   2035.40 o 
   4   4   2      606.19      653.57     77.25 o 
   5   4   2    35061.48    34185.71    738.04 o 
   6   4   2     4166.84     4137.69    177.38 o 
   7   4   2      756.42      845.82     94.42 o 
   8   4   2      709.17      685.70     84.15 o 
   9   4   2     3202.99     3454.64    195.19 o 
 -10   5   2     5488.93     5533.92    333.21 o 
  -9   5   2      511.48      537.27     95.08 o 
  -8   5   2      209.94      170.30     69.34 o 
  -7   5   2    16538.63    16058.66    434.68 o 
  -6   5   2      368.12      374.08     53.29 o 
  -5   5   2     1219.75     1121.67     67.86 o 
  -4   5   2    11480.43    10905.25    218.39 o 
  -3   5   2      614.79      410.75     37.10 o 
  -2   5   2     4246.60     4215.70    137.36 o 
  -1   5   2     9876.36    10173.15    421.49 o 
   0   5   2     6641.88     7093.85    194.40 o 
   1   5   2    27161.50    26956.54    436.07 o 
   2   5   2    87624.34    93433.97   1773.48 o 
   3   5   2      212.07      195.11     41.24 o 
   4   5   2    23765.33    23558.02    588.04 o 
   5   5   2    11374.58    11079.27    321.24 o 
   6   5   2    19379.45    19919.42    506.18 o 
   7   5   2      165.52      194.70     58.33 o 
   8   5   2      768.63      715.06    101.24 o 
   9   5   2       71.72      121.62     65.14 o 
 -10   6   2      182.83      192.67    162.53 o 
  -9   6   2     2641.89     2688.36    190.20 o 
  -8   6   2     7352.64     6949.14    370.25 o 
  -7   6   2      548.07      510.91     79.37 o 
  -6   6   2    35132.40    35425.88    780.89 o 
  -5   6   2     1480.36     1407.16     79.99 o 
  -4   6   2      860.36      741.28     63.16 o 
  -3   6   2    17395.68    17427.61    489.65 o 
  -2   6   2    22976.08    24807.15    545.68 o 
  -1   6   2     1353.76     1329.08     69.30 o 
   0   6   2     8145.34     8190.25    215.65 o 
   1   6   2    46816.99    49677.10    863.26 o 
   2   6   2    66714.46    67358.41   1011.58 o 
   3   6   2     1061.97      945.32     78.25 o 
   4   6   2    16782.85    16168.37    418.43 o 
   5   6   2    24429.96    25748.48    610.40 o 
   6   6   2     1801.28     1521.33    121.05 o 
   7   6   2     1586.16     1551.64    128.68 o 
   8   6   2      210.98      184.58     66.68 o 
   9   6   2     2258.82     2585.83    178.77 o 
 -10   7   2      313.58      409.73    230.28 o 
  -9   7   2     1827.71     1862.94    194.90 o 
  -8   7   2      284.32      231.08     71.73 o 
  -7   7   2    35906.15    36746.13    837.59 o 
  -6   7   2      371.52      334.17     66.25 o 
  -5   7   2    12857.45    13088.50    308.69 o 
  -4   7   2     1510.91     1326.05     68.69 o 
  -3   7   2     6862.97     6817.18    236.54 o 
  -2   7   2     8070.14     7369.16    219.38 o 
  -1   7   2    25465.37    26629.12    550.41 o 
   0   7   2    13925.97    14473.13    312.98 o 
   1   7   2    31963.25    33727.29    621.33 o 
   2   7   2     1608.59     1636.46     62.34 o 
   3   7   2     3390.29     2935.62    143.19 o 
   4   7   2     3294.59     3323.62    159.31 o 
   5   7   2    15600.47    15626.14    433.31 o 
   6   7   2     1724.18     1724.08    133.63 o 
   7   7   2       29.47      116.06     55.63 o 
   8   7   2     5347.31     5023.60    243.83 o 
   9   7   2     1177.67     1264.58    145.24 o 
  -9   8   2     2805.63     2548.22    237.77 o 
  -8   8   2     8281.09     8486.28    423.22 o 
  -7   8   2     1767.24     2029.47    188.32 o 
  -6   8   2    26815.41    27929.65    667.21 o 
  -5   8   2      258.84      294.58     45.71 o 
  -4   8   2    10996.21    10968.82    266.39 o 
  -3   8   2     9103.60     8757.31    235.65 o 
  -2   8   2    29120.71    30649.06    597.69 o 
  -1   8   2    44712.68    46115.86    841.82 o 
   0   8   2    24282.95    25951.57    511.22 o 
   1   8   2    13068.16    13321.50    298.61 o 
   2   8   2    24859.55    24779.55    477.88 o 
   3   8   2      261.37      174.04     29.60 o 
   4   8   2     2934.44     2855.52    245.11 o 
   5   8   2     1463.25     1314.03    114.35 o 
   6   8   2      445.91      444.40     88.42 o 
   7   8   2     3665.58     3896.73    212.94 o 
   8   8   2     2037.05     2165.08    168.24 o 
   9   8   2        1.66       26.34     74.31 o 
  -9   9   2     5841.65     5970.69    372.81 o 
  -8   9   2     1556.43     1410.44    190.34 o 
  -7   9   2     5244.04     5147.18    313.82 o 
  -6   9   2     1059.37     1106.87    103.55 o 
  -5   9   2    26006.08    26095.60    533.20 o 
  -4   9   2     4826.19     4610.25    200.69 o 
  -3   9   2    13575.70    13716.16    331.03 o 
  -2   9   2     3698.39     3472.14    137.22 o 
  -1   9   2    13701.27    13838.63    325.61 o 
   0   9   2       43.15       28.20     27.09 o 
   1   9   2    15247.63    16031.81    354.45 o 
   2   9   2    20517.19    20457.72    421.98 o 
   3   9   2      353.99      387.23     46.95 o 
   4   9   2     8716.04     8377.66    440.35 o 
   5   9   2     1574.84     1449.23    125.34 o 
   6   9   2      257.66      272.83     74.31 o 
   7   9   2     3509.37     2933.46    189.69 o 
   8   9   2      439.49      585.08    111.11 o 
  -9  10   2     5352.05     4533.93    456.25 o 
  -8  10   2     4684.66     4738.64    417.28 o 
  -7  10   2      221.13      238.07     98.67 o 
  -6  10   2      388.41      364.34    105.04 o 
  -5  10   2     5256.53     5532.75    231.40 o 
  -4  10   2    35613.50    35022.72    803.36 o 
  -3  10   2      502.73      454.36     64.22 o 
  -2  10   2     3600.58     3788.51    149.81 o 
  -1  10   2      125.15      152.14     40.77 o 
   0  10   2    19226.55    20309.92    442.41 o 
   1  10   2    12934.12    13478.98    323.08 o 
   2  10   2     1431.96     1189.21     75.98 o 
   3  10   2    28838.62    29249.54    942.27 o 
   4  10   2     6556.21     6851.78    277.15 o 
   5  10   2     6698.35     6626.50    277.75 o 
   6  10   2      254.21      246.01     89.80 o 
   7  10   2       46.76       69.12     66.93 o 
   8  10   2      315.55      305.48     93.45 o 
  -8  11   2     4324.69     4134.73    341.11 o 
  -7  11   2       33.93       55.70     80.87 o 
  -6  11   2     2308.82     1850.17    208.74 o 
  -5  11   2     2282.15     2567.06    353.25 o 
  -4  11   2      324.91      370.71     69.86 o 
  -3  11   2    15106.78    15879.41    385.42 o 
  -2  11   2     2037.56     1985.26    112.43 o 
  -1  11   2      942.53      874.31     82.27 o 
   0  11   2    11702.93    12425.56    319.68 o 
   1  11   2      918.11      729.26     76.19 o 
   2  11   2    19731.68    20313.07    533.18 o 
   3  11   2      171.38      256.64     90.38 o 
   4  11   2    31838.72    32102.75   1047.23 o 
   5  11   2     3807.19     3660.85    265.79 o 
   6  11   2     1669.78     1551.21    151.81 o 
   7  11   2       83.44      143.86     76.08 o 
   8  11   2     4103.23     4052.81    251.84 o 
  -8  12   2      556.54      310.08    331.71 o 
  -7  12   2     3158.58     3339.04    278.00 o 
  -6  12   2      702.07      654.66    150.96 o 
  -5  12   2     2943.29     2963.05    240.36 o 
  -4  12   2     1100.47      959.69    115.99 o 
  -3  12   2       90.48      124.44     44.64 o 
  -2  12   2     5927.65     5836.84    253.13 o 
  -1  12   2    25608.29    27262.88    587.66 o 
   0  12   2    10487.61    10989.59    307.08 o 
   1  12   2     3481.22     3509.33    154.80 o 
   2  12   2       76.15       89.77     48.45 o 
   3  12   2    29418.57    30164.93   1090.30 o 
   4  12   2     2402.34     2540.56    233.78 o 
   5  12   2     4838.16     4209.56    301.91 o 
   6  12   2     1362.22     1250.08    158.79 o 
   7  12   2     6988.00     7661.95    418.61 o 
  -7  13   2     1226.51      827.10    505.40 o 
  -6  13   2      940.81     1308.89    191.57 o 
  -5  13   2     3644.92     2835.28    245.69 o 
  -4  13   2      464.92      422.14    126.69 o 
  -3  13   2      885.12      836.25     98.01 o 
  -2  13   2     7292.58     7750.56    332.21 o 
  -1  13   2     2462.50     2372.39    139.28 o 
   0  13   2    11468.45    12023.62    338.15 o 
   1  13   2     7602.10     7443.74    246.73 o 
   2  13   2     9794.42     9329.78    447.81 o 
   3  13   2      527.86      527.67    133.48 o 
   4  13   2     6922.07     6721.50    393.24 o 
   5  13   2      512.05      507.69    141.01 o 
   6  13   2     8378.18     8671.28    862.37 o 
   7  13   2     1958.92     1723.07    243.95 o 
  -7  14   2        2.89      -15.39     79.31 o 
  -6  14   2     2420.23     2227.33    242.43 o 
  -5  14   2     1742.64     1620.21    199.65 o 
  -4  14   2     6237.47     6146.50    362.10 o 
  -3  14   2     7860.42     7933.91    315.41 o 
  -2  14   2     1065.85      965.17    122.32 o 
  -1  14   2     3011.25     3219.36    170.38 o 
   0  14   2    13947.09    14662.42    396.32 o 
   1  14   2    14166.99    15141.53    484.01 o 
   2  14   2      196.16      201.97     96.04 o 
   3  14   2      152.18      164.99     94.93 o 
   4  14   2      101.18      114.62    104.60 o 
   5  14   2     5875.92     5992.78    397.60 o 
   6  14   2     3380.84     3416.99    441.37 o 
  -6  15   2      743.95      229.69    323.10 o 
  -5  15   2     5532.84     5362.93    364.70 o 
  -4  15   2      159.09      168.47    105.14 o 
  -3  15   2     9811.90     9819.03    473.74 o 
  -2  15   2     3931.34     4116.94    197.10 o 
  -1  15   2     4986.25     5175.60    221.83 o 
   0  15   2     3401.80     3611.39    184.54 o 
   1  15   2     1922.73     1730.60    166.42 o 
   2  15   2       80.50       67.98     91.00 o 
   3  15   2     1370.13     1470.83    234.05 o 
   4  15   2      259.50      298.61    122.53 o 
   5  15   2     1020.77      227.85    126.38 o 
   6  15   2     5333.86     4966.29    557.29 o 
  -5  16   2      923.41      932.02    304.69 o 
  -4  16   2     5268.29     5377.85    493.07 o 
  -3  16   2      207.79      305.65    120.44 o 
  -2  16   2    15424.53    16113.27    862.61 o 
  -1  16   2     1273.09     1350.60    128.54 o 
   0  16   2      894.54      832.74    128.49 o 
   1  16   2      407.43      384.71    127.75 o 
   2  16   2     3100.71     3092.43    284.14 o 
   3  16   2     3248.01     3267.93    298.84 o 
   4  16   2        6.84      -82.83     82.83 o 
   5  16   2      433.49      167.14    106.82 o 
  -4  17   2      742.06      648.01    163.81 o 
  -3  17   2     9647.82    10028.12    515.29 o 
  -2  17   2       64.89       75.18    103.52 o 
  -1  17   2     5185.97     5249.28    242.04 o 
   0  17   2       38.34      -37.46     64.86 o 
   1  17   2       83.75       82.63    109.46 o 
   2  17   2     5375.09     4977.14    371.19 o 
   3  17   2      757.58     1021.71    203.31 o 
   4  17   2      495.93      230.26    267.29 o 
  -3  18   2     1024.99     1380.37    228.03 o 
  -2  18   2     6213.70     6918.89    420.05 o 
  -1  18   2      622.73      735.66    131.03 o 
   0  18   2      117.57       33.92     96.41 o 
   1  18   2     5372.64     5111.44    376.14 o 
   2  18   2       74.24      154.10    119.13 o 
  -9   0   3     6810.93     7711.42    285.10 o 
  -7   0   3      586.54      538.89    130.02 o 
  -5   0   3     5734.53     5756.21    330.93 o 
  -3   0   3     1787.32     1778.01    143.34 o 
  -1   0   3   411316.16   374725.19  16619.91 o 
   1   0   3     6786.50     6525.14    167.82 o 
   3   0   3    37441.78    39935.17    782.75 o 
   5   0   3     2785.95     2804.64    114.72 o 
   7   0   3    23126.06    22741.71    943.44 o 
   9   0   3     1884.02     1574.75    238.11 o 
 -10   1   3       91.59      198.24     82.63 o 
  -9   1   3     3863.39     3835.42    165.85 o 
  -8   1   3     1264.10     1211.01     94.49 o 
  -7   1   3      712.40      718.79     90.58 o 
  -6   1   3     1184.34     1091.58    100.76 o 
  -5   1   3     3364.75     2925.20    155.35 o 
  -4   1   3      748.92      782.46     73.11 o 
  -3   1   3    20590.19    20435.92    428.95 o 
  -2   1   3    73565.33    76305.92   1226.72 o 
  -1   1   3     2845.19     2978.43    126.79 o 
   0   1   3   191538.81   185902.13   2575.29 o 
   1   1   3     4877.67     4428.95    127.21 o 
   2   1   3    12474.88    13087.44    256.38 o 
   3   1   3    10144.24    10074.41    171.96 o 
   4   1   3    16547.58    17549.43    276.75 o 
   5   1   3     6982.31     6530.70    137.74 o 
   6   1   3    10018.47     9563.74    210.99 o 
   7   1   3     3852.15     3556.38    167.60 o 
   8   1   3    10064.21     9878.81    400.15 o 
   9   1   3      686.28      669.92    130.68 o 
 -10   2   3     4115.57     4104.26    251.04 o 
  -9   2   3      562.90      612.18    151.12 o 
  -8   2   3    10343.43    10403.15    329.76 o 
  -7   2   3     1237.66      954.26     73.84 o 
  -6   2   3     1332.74     1102.64     99.59 o 
  -5   2   3      117.95      132.23     34.26 o 
  -4   2   3    88713.85    90712.72   1692.98 o 
  -3   2   3    16047.39    16625.81    363.77 o 
  -2   2   3     5314.52     5234.08    156.67 o 
  -1   2   3    38001.77    39610.94    859.84 o 
   0   2   3    29753.84    31948.46    432.65 o 
   1   2   3    65387.88    67370.48   1330.81 o 
   2   2   3    64339.91    62571.64    837.30 o 
   3   2   3     2652.93     2760.86     70.31 o 
   4   2   3     6880.66     6403.54    127.31 o 
   5   2   3     8520.29     8097.46    157.02 o 
   6   2   3     1734.67     1668.16    102.77 o 
   7   2   3     6670.71     6163.21    196.33 o 
   8   2   3     3486.71     3441.50    225.42 o 
   9   2   3     1112.94     1011.92    158.44 o 
 -10   3   3      751.70      786.97    116.21 o 
  -9   3   3     7079.42     7513.24    287.40 o 
  -8   3   3     1607.85     1688.94    123.68 o 
  -7   3   3     1241.30     1195.25     69.06 o 
  -6   3   3      217.32      267.39     37.65 o 
  -5   3   3    13416.23    13696.75    279.42 o 
  -4   3   3     6826.55     6787.44    159.01 o 
  -3   3   3    71344.59    72393.98   1193.99 o 
  -2   3   3     6278.15     6120.45    178.77 o 
  -1   3   3    22135.68    23425.43    508.15 o 
   0   3   3     3669.41     3963.73    171.11 o 
   1   3   3    12291.63    10988.64    233.98 o 
   2   3   3    29884.19    30217.43    574.49 o 
   3   3   3     8465.32     7953.53    207.51 o 
   4   3   3      240.79      217.87     29.34 o 
   5   3   3      485.32      444.80     40.46 o 
   6   3   3     8123.47     7653.84    217.31 o 
   7   3   3     2896.49     2810.23    129.67 o 
   8   3   3      136.43       39.99     69.70 o 
   9   3   3     8103.90     8620.62    561.21 o 
 -10   4   3    10887.18    11453.93    510.30 o 
  -9   4   3     1547.53     1558.76    176.39 o 
  -8   4   3     3985.35     3744.19    182.27 o 
  -7   4   3      986.95      929.94     63.78 o 
  -6   4   3    15166.88    15469.59    460.41 o 
  -5   4   3        4.15       53.01     23.01 o 
  -4   4   3    26271.29    27295.91    500.91 o 
  -3   4   3    14198.45    14415.22    281.94 o 
  -2   4   3    97049.77   100977.57   1960.32 o 
  -1   4   3    36895.05    35972.53    813.54 o 
   0   4   3     7373.01     6723.91    378.56 o 
   1   4   3     3251.98     2877.69    124.43 o 
   2   4   3     1218.09     1053.20     54.61 o 
   3   4   3      151.44      130.43     37.32 o 
   4   4   3     4615.31     4576.39    174.10 o 
   5   4   3     4437.19     4301.44    176.25 o 
   6   4   3      473.83      478.09     61.69 o 
   7   4   3     2303.78     2335.04    122.32 o 
   8   4   3     6999.95     7292.84    241.24 o 
   9   4   3      130.98       56.23    168.60 o 
 -10   5   3        3.43      -62.53     62.53 o 
  -9   5   3     3349.96     3334.65    247.15 o 
  -8   5   3     1706.39     1568.33    121.20 o 
  -7   5   3    10458.46    10574.36    482.43 o 
  -6   5   3      570.51      571.51     62.05 o 
  -5   5   3     8887.24     8961.13    223.47 o 
  -4   5   3     1216.43      951.41     53.15 o 
  -3   5   3    47670.09    50753.10    864.11 o 
  -2   5   3    20555.75    20637.04    476.48 o 
  -1   5   3    15585.70    15327.94   1065.56 o 
   0   5   3    23884.73    21767.27   1136.89 o 
   1   5   3     7513.31     7289.36    226.59 o 
   2   5   3     8232.63     9653.74    187.38 o 
   3   5   3     1845.92     1902.22    149.62 o 
   4   5   3     1589.66     1263.49     93.42 o 
   5   5   3     6492.68     6731.83    238.93 o 
   6   5   3     5588.16     5603.91    224.77 o 
   7   5   3      191.07      186.27     50.40 o 
   8   5   3     1535.48     1585.36    114.81 o 
   9   5   3     9824.73    10965.71    659.51 o 
 -10   6   3     3607.94     4004.31    295.90 o 
  -9   6   3      374.26      306.99    107.11 o 
  -8   6   3     2200.54     2305.77    398.88 o 
  -7   6   3     3583.67     3590.30    175.28 o 
  -6   6   3    14020.03    13861.70    326.31 o 
  -5   6   3    13036.63    12770.67    295.29 o 
  -4   6   3     3291.94     3427.20    107.94 o 
  -3   6   3    34680.17    36463.13    603.76 o 
  -2   6   3    21008.89    20199.53    780.16 o 
  -1   6   3    17967.30    16655.52    570.08 o 
   0   6   3     1675.02     1660.58     76.80 o 
   1   6   3    82683.32    89465.84   1812.94 o 
   2   6   3      144.50      110.99     16.70 o 
   3   6   3     1577.67     1219.51     91.68 o 
   4   6   3     4085.86     3861.57    186.17 o 
   5   6   3     7097.54     7177.78    290.76 o 
   6   6   3      647.95      569.12     89.84 o 
   7   6   3     7318.79     7560.11    290.73 o 
   8   6   3     4022.71     4104.41    185.44 o 
   9   6   3      613.81      641.80    113.48 o 
 -10   7   3      370.32      205.11     99.00 o 
  -9   7   3     2219.24     2431.95    220.31 o 
  -8   7   3     4165.67     4253.57    284.65 o 
  -7   7   3     3237.27     3088.80    236.35 o 
  -6   7   3      434.71      359.67     65.01 o 
  -5   7   3     6835.33     6832.75    176.93 o 
  -4   7   3     1566.39     1654.05     76.47 o 
  -3   7   3     1097.45      920.61     69.59 o 
  -2   7   3    56789.29    58593.57   1183.73 o 
  -1   7   3     1575.88     1596.69     83.53 o 
   0   7   3    58558.25    60805.98   1071.46 o 
   1   7   3    12690.22    12941.10    284.44 o 
   2   7   3    33748.28    35531.99    579.28 o 
   3   7   3      699.47      579.66     77.85 o 
   4   7   3      635.92      647.92     85.97 o 
   5   7   3      174.02      200.43     62.27 o 
   6   7   3    19360.31    19234.04    526.63 o 
   7   7   3     1902.80     1709.98    189.26 o 
   8   7   3     1413.05     1374.21    138.18 o 
   9   7   3       10.44      -44.76     54.41 o 
  -9   8   3        8.97      -62.95     62.95 o 
  -8   8   3     2566.20     2649.96    343.07 o 
  -7   8   3     2789.23     2845.81    224.96 o 
  -6   8   3       67.78       80.55     61.16 o 
  -5   8   3      107.57      135.04     34.52 o 
  -4   8   3      683.06      746.83     60.31 o 
  -3   8   3    15567.07    15368.89    403.68 o 
  -2   8   3    30390.49    29131.01    970.46 o 
  -1   8   3    51193.70    54613.66   1010.54 o 
   0   8   3    22114.95    23034.13    470.88 o 
   1   8   3    47622.42    50948.84    913.49 o 
   2   8   3      104.39      153.60     30.64 o 
   3   8   3     8746.33     8730.02    295.89 o 
   4   8   3      518.37      537.60     85.58 o 
   5   8   3    16784.76    17418.66    490.52 o 
   6   8   3     3048.49     2886.21    177.65 o 
   7   8   3     5754.90     6274.11    277.86 o 
   8   8   3      523.95      453.79     99.80 o 
  -9   9   3      598.11      587.86    146.75 o 
  -8   9   3      199.01      121.33     80.21 o 
  -7   9   3       32.38       65.83     69.71 o 
  -6   9   3     6288.04     6242.44    334.68 o 
  -5   9   3      661.87      650.39     79.82 o 
  -4   9   3     2463.39     2384.84    124.33 o 
  -3   9   3    16887.23    14893.47    359.56 o 
  -2   9   3    27898.56    28151.66    575.08 o 
  -1   9   3     6054.61     5983.46    189.66 o 
   0   9   3    39380.51    43388.27    811.81 o 
   1   9   3    12657.54    12883.38    304.23 o 
   2   9   3    14361.30    15230.83    407.44 o 
   3   9   3      366.02      367.06     75.97 o 
   4   9   3    19907.63    20022.82    543.58 o 
   5   9   3       33.43       -4.91     73.16 o 
   6   9   3     2302.34     2187.40    162.80 o 
   7   9   3       44.69       63.42     62.83 o 
   8   9   3     3501.42     3812.76    230.45 o 
  -9  10   3       30.87       51.10    110.05 o 
  -8  10   3      975.47      813.26    162.16 o 
  -7  10   3      434.69      365.72    109.92 o 
  -6  10   3     1606.13     1654.61    179.77 o 
  -5  10   3    20082.37    20602.34    703.51 o 
  -4  10   3    12744.58    12092.91    413.12 o 
  -3  10   3      412.93      403.15     62.29 o 
  -2  10   3    16380.67    15665.48    376.98 o 
  -1  10   3    17709.91    19609.37    439.56 o 
   0  10   3       23.46      161.02     40.80 o 
   1  10   3     1669.38     1777.20     95.32 o 
   2  10   3     8252.47     8078.79    271.77 o 
   3  10   3    36562.73    38838.20   1378.16 o 
   4  10   3     1043.72      946.69    127.69 o 
   5  10   3     2795.20     2480.09    170.39 o 
   6  10   3      194.29      161.18     79.24 o 
   7  10   3     2217.28     2294.92    179.24 o 
   8  10   3     5280.52     5583.36    291.89 o 
  -8  11   3      369.61      528.60    145.37 o 
  -7  11   3     1373.86     1277.57    178.39 o 
  -6  11   3     2115.51     1942.96    199.64 o 
  -5  11   3    11689.42    11584.50    804.22 o 
  -4  11   3     8322.64     8786.20    269.86 o 
  -3  11   3    15648.59    16338.31    401.78 o 
  -2  11   3      927.01      814.28     81.88 o 
  -1  11   3     6938.87     6930.77    224.94 o 
   0  11   3      401.92      498.07     67.44 o 
   1  11   3       33.05       52.80     33.47 o 
   2  11   3    10278.46    11032.21    352.49 o 
   3  11   3     3625.88     3829.47    275.13 o 
   4  11   3     7703.99     8217.98    327.40 o 
   5  11   3      357.61      500.37    100.29 o 
   6  11   3      187.85      171.01     76.79 o 
   7  11   3     6352.87     6246.38    307.54 o 
  -7  12   3       37.92       79.44     82.83 o 
  -6  12   3     2541.93     2043.10    213.07 o 
  -5  12   3     1806.66     1958.87    201.57 o 
  -4  12   3    25969.09    25862.79    752.65 o 
  -3  12   3     2941.21     2663.87    142.09 o 
  -2  12   3      459.99      560.67     78.84 o 
  -1  12   3    11176.49    11801.48    325.54 o 
   0  12   3     6721.96     7127.62    234.20 o 
   1  12   3        6.89       22.64     35.45 o 
   2  12   3     4546.37     4751.47    784.05 o 
   3  12   3     1970.16     1971.61    207.15 o 
   4  12   3       20.32      -16.89     71.51 o 
   5  12   3      317.82      386.16     98.10 o 
   6  12   3     6151.83     6383.94    310.08 o 
   7  12   3      170.26      368.14    107.31 o 
  -6  13   3        1.48       -1.85     80.09 o 
  -5  13   3     4967.13     5005.40    321.98 o 
  -4  13   3      890.29      814.36    114.30 o 
  -3  13   3     4099.82     3991.77    181.51 o 
  -2  13   3     4115.02     3621.01    171.23 o 
  -1  13   3     1281.66     1073.18    105.83 o 
   0  13   3    15554.71    16094.08    411.53 o 
   1  13   3     1752.34     1922.10    221.81 o 
   2  13   3      187.50      187.39     89.77 o 
   3  13   3      329.59      431.24    128.62 o 
   4  13   3      514.72      357.55    122.53 o 
   5  13   3     4982.33     4286.64    324.70 o 
   6  13   3        6.47      -64.97     65.10 o 
  -7  14   3      244.94      -46.97     56.15 o 
  -6  14   3    10955.21    11613.86    790.71 o 
  -5  14   3     1059.58     1149.84    192.77 o 
  -4  14   3      191.56      143.47     77.00 o 
  -3  14   3      394.22      399.73     77.84 o 
  -2  14   3      501.28      497.61     83.70 o 
  -1  14   3    18729.12    19088.70    479.07 o 
   0  14   3     1351.51     1531.76    122.84 o 
   1  14   3     3284.39     3428.92    274.50 o 
   2  14   3     3132.57     3142.88    265.47 o 
   3  14   3     6977.94     7318.30    425.19 o 
   4  14   3     2222.14     2327.42    242.90 o 
   5  14   3      402.65      213.88    126.93 o 
   6  14   3     2539.00     2449.27    404.16 o 
  -6  15   3       25.77       11.17     82.80 o 
  -5  15   3      373.32      485.14    144.07 o 
  -4  15   3     4541.54     4482.26    317.25 o 
  -3  15   3      475.59      631.24    106.28 o 
  -2  15   3     6073.11     6009.18    256.24 o 
  -1  15   3      410.14      359.57     78.69 o 
   0  15   3    12068.66    11980.57    361.59 o 
   1  15   3      811.92     1018.89    264.35 o 
   2  15   3    10368.46    10845.16    536.63 o 
   3  15   3     1203.83     1140.41    205.64 o 
   4  15   3     3191.78     3027.65    350.32 o 
  -5  16   3     1227.72     1495.25    336.80 o 
  -4  16   3     1699.33     1602.50    214.59 o 
  -3  16   3     9698.85     9183.67   1391.08 o 
  -2  16   3      191.91      262.54     77.58 o 
  -1  16   3     2047.62     1746.02    136.93 o 
   0  16   3       61.95       24.70     62.75 o 
   1  16   3    12824.17    12890.11    760.35 o 
   2  16   3     3115.09     3306.76    290.93 o 
   3  16   3     7340.50     7319.56    544.57 o 
   4  16   3      357.97      142.98    320.16 o 
  -4  17   3     5242.52     5085.71    360.58 o 
  -3  17   3     2031.45     2010.68    246.92 o 
  -2  17   3     3630.89     3567.86    315.03 o 
  -1  17   3      642.12      561.68    102.39 o 
   0  17   3     2894.40     2708.14    271.13 o 
   1  17   3      423.25      557.46    188.18 o 
   2  17   3    10066.33    11205.37    581.62 o 
   3  17   3       87.47       45.30    110.91 o 
  -3  18   3     1961.02     2546.67    263.27 o 
  -2  18   3     5078.18     5052.23    377.53 o 
  -1  18   3      961.37      686.73    134.88 o 
   0  18   3      363.94      147.83    139.62 o 
   1  18   3     2152.49     2221.77    257.31 o 
   2  18   3       59.50      212.91    134.16 o 
 -10   0   4      451.65      458.99    152.35 o 
  -8   0   4    19396.63    20597.91    940.70 o 
  -6   0   4    13358.95    13823.45    654.03 o 
  -4   0   4    36098.79    35322.12   1330.77 o 
  -2   0   4    86986.84    81012.23   1793.85 o 
   0   0   4    17773.85    18089.53    387.94 o 
   2   0   4     5247.75     5679.22    168.82 o 
   4   0   4     4942.33     4970.99    162.72 o 
   6   0   4    47926.01    48427.61   1223.03 o 
   8   0   4     3732.37     3742.83    337.98 o 
 -10   1   4      340.34      344.12     99.41 o 
  -9   1   4     4659.35     4908.55    192.54 o 
  -8   1   4      994.20      920.01    113.53 o 
  -7   1   4    25610.54    26242.55    779.99 o 
  -6   1   4     7184.26     6799.16    283.50 o 
  -5   1   4    24896.68    24170.10    695.27 o 
  -4   1   4    11527.20    10304.56    265.41 o 
  -3   1   4       17.42       97.85     27.34 o 
  -2   1   4     4597.86     5044.00    222.87 o 
  -1   1   4    12166.85    11220.42    290.18 o 
   0   1   4     5628.02     6539.91    145.49 o 
   1   1   4     2654.82     2095.21     61.60 o 
   2   1   4      346.41      335.14     28.04 o 
   3   1   4     5082.34     5219.65    136.98 o 
   4   1   4    24597.74    23938.47    365.60 o 
   5   1   4    17370.39    16623.10    311.15 o 
   6   1   4      888.07      817.60     71.32 o 
   7   1   4    21798.35    22321.08    671.27 o 
   8   1   4      158.27      238.69     85.56 o 
   9   1   4      710.58      110.83    209.72 o 
 -10   2   4     1633.34     1637.99    167.31 o 
  -9   2   4       21.48       35.06     65.40 o 
  -8   2   4     2554.82     2723.70    112.11 o 
  -7   2   4     2417.47     2182.68    120.18 o 
  -6   2   4    24754.77    26092.41    578.04 o 
  -5   2   4    77167.73    78882.74   1503.01 o 
  -4   2   4      236.51      283.46     43.11 o 
  -3   2   4     9692.38     9255.44    256.50 o 
  -2   2   4      305.01      493.13     49.66 o 
  -1   2   4    44481.86    49320.34    948.04 o 
   0   2   4     3588.58     3597.73     81.42 o 
   1   2   4     1443.85     1060.23     43.28 o 
   2   2   4      860.61      723.29     39.23 o 
   3   2   4    64234.77    62690.79    851.30 o 
   4   2   4    12694.27    12374.14    264.55 o 
   5   2   4     5255.75     4956.09    157.12 o 
   6   2   4     9623.14     9394.69    247.36 o 
   7   2   4        5.63       61.30     46.37 o 
   8   2   4     2297.52     2433.37    194.09 o 
   9   2   4      669.04      102.52    237.92 o 
 -10   3   4       47.32       97.91     92.03 o 
  -9   3   4       18.01       -2.30     52.72 o 
  -8   3   4      170.76      155.66     39.50 o 
  -7   3   4     7070.19     7169.63    196.90 o 
  -6   3   4    16353.71    16719.11    341.52 o 
  -5   3   4       18.35       51.48     22.77 o 
  -4   3   4    75676.12    74067.72   1853.05 o 
  -3   3   4      303.78      280.71     46.88 o 
  -2   3   4    33175.76    35525.05    750.38 o 
  -1   3   4     1071.19      984.74     48.28 o 
   0   3   4     6854.92     8610.05    150.46 o 
   1   3   4     5426.57     5300.27    139.18 o 
   2   3   4    36004.31    37596.68    586.88 o 
   3   3   4        5.01       55.75     16.14 o 
   4   3   4    47259.42    45730.49    715.57 o 
   5   3   4    10271.56    10062.41    330.06 o 
   6   3   4      607.68      504.03     63.38 o 
   7   3   4       27.60       63.55     39.79 o 
   8   3   4      405.39      379.75    100.85 o 
 -10   4   4     1245.40     1704.67    185.19 o 
  -9   4   4      577.96      619.68    136.54 o 
  -8   4   4     2669.31     2777.21    155.64 o 
  -7   4   4     4076.01     4123.11    155.13 o 
  -6   4   4      968.58     1047.75     80.00 o 
  -5   4   4    26852.06    27064.74    584.38 o 
  -4   4   4     4476.09     4342.15    124.95 o 
  -3   4   4   130190.02   134492.45   2170.49 o 
  -2   4   4    23725.85    22754.84    517.53 o 
  -1   4   4     2840.62     3111.43    125.90 o 
   0   4   4    15006.32    14788.70    569.19 o 
   1   4   4    51788.97    55827.70    747.09 o 
   2   4   4     7045.24     7698.28    223.34 o 
   3   4   4    34322.35    33862.09    548.19 o 
   4   4   4     3255.93     3056.62    123.36 o 
   5   4   4    20462.11    19568.35    418.67 o 
   6   4   4     4343.37     4395.34    166.32 o 
   7   4   4       87.95      129.70     46.72 o 
   8   4   4       41.68       60.90     59.17 o 
   9   4   4      623.55      357.63    181.13 o 
 -10   5   4      235.99      232.94    102.17 o 
  -9   5   4       17.76      145.32     84.92 o 
  -8   5   4     2393.04     2375.80    226.95 o 
  -7   5   4    13224.12    13381.78    328.33 o 
  -6   5   4     4821.03     4751.09    158.60 o 
  -5   5   4     5677.74     5263.20    172.47 o 
  -4   5   4    52241.24    55333.65    948.44 o 
  -3   5   4      529.64      374.39     59.85 o 
  -2   5   4    40818.98    43160.66    914.02 o 
  -1   5   4    12595.88    11777.38    479.07 o 
   0   5   4     5406.72     5539.67    394.35 o 
   1   5   4    10341.60     9632.22    193.90 o 
   2   5   4    50038.43    53441.67   1394.20 o 
   3   5   4       42.97      214.83     48.65 o 
   4   5   4     8773.14     8602.26    277.85 o 
   5   5   4     7968.35     7771.47    228.85 o 
   6   5   4     8287.96     8277.26    248.23 o 
   7   5   4     3242.47     3321.40    155.36 o 
   8   5   4     1004.73      995.38    124.26 o 
   9   5   4       23.80      -70.78     70.78 o 
 -10   6   4      374.91      385.41    117.06 o 
  -9   6   4       12.45       65.47     79.01 o 
  -8   6   4     1865.63     1816.89    257.69 o 
  -7   6   4     7841.47     7787.89    374.13 o 
  -6   6   4    44085.74    43883.69    993.22 o 
  -5   6   4     3476.52     3432.66    113.76 o 
  -4   6   4     2499.50     2288.06     90.69 o 
  -3   6   4    36806.41    38560.13    841.59 o 
  -2   6   4      617.55      448.62     78.23 o 
  -1   6   4    11315.24    11658.41    586.37 o 
   0   6   4     4250.34     3816.23    154.77 o 
   1   6   4    41601.89    42674.30   1216.92 o 
   2   6   4    10422.36     9366.16    196.81 o 
   3   6   4     4742.55     4698.22    194.23 o 
   4   6   4    16797.34    16583.62    457.22 o 
   5   6   4     7705.66     7470.07    274.63 o 
   6   6   4    14575.21    14320.36    360.81 o 
   7   6   4       25.57       86.90     47.93 o 
   8   6   4     1991.66     1725.35    125.81 o 
   9   6   4       98.97      113.38    125.32 o 
 -10   7   4      524.38      316.15    115.86 o 
  -9   7   4     1564.67     1339.93    185.44 o 
  -8   7   4      705.58     1051.79    157.27 o 
  -7   7   4    20513.04    21054.71    726.65 o 
  -6   7   4     2053.44     2210.90    145.11 o 
  -5   7   4    18122.76    18232.38    419.96 o 
  -4   7   4      142.57      197.87     42.01 o 
  -3   7   4     1043.81      775.94     69.39 o 
  -2   7   4     4254.00     3827.13    192.31 o 
  -1   7   4     3197.71     2869.06    117.29 o 
   0   7   4    22376.10    21441.99    442.54 o 
   1   7   4       90.41      198.07     33.72 o 
   2   7   4      109.69      151.70     25.55 o 
   3   7   4       95.21       96.39     44.26 o 
   4   7   4     2340.75     2595.95    153.00 o 
   5   7   4    40098.44    40161.63    909.83 o 
   6   7   4       11.22       15.74     54.24 o 
   7   7   4     4745.15     4675.66    198.90 o 
   8   7   4     2372.72     2155.10    144.32 o 
  -9   8   4     3515.72     3750.87    290.09 o 
  -8   8   4     5888.75     5014.62    324.04 o 
  -7   8   4        3.55       66.28     69.28 o 
  -6   8   4    18044.76    17713.30    508.19 o 
  -5   8   4      255.27      273.09     55.95 o 
  -4   8   4     2059.38     2008.74    112.73 o 
  -3   8   4    20020.96    19062.41    629.86 o 
  -2   8   4       11.59       86.55     51.27 o 
  -1   8   4    30697.35    29373.81    652.55 o 
   0   8   4     1187.14     1130.85     72.80 o 
   1   8   4      138.91      203.48     36.91 o 
   2   8   4      483.06      514.88     57.59 o 
   3   8   4       13.21       18.46     39.32 o 
   4   8   4     8144.54     8204.81    301.28 o 
   5   8   4     2342.34     2424.44    179.04 o 
   6   8   4     9587.01     9251.27    344.23 o 
   7   8   4     1808.17     2075.24    305.91 o 
   8   8   4     6919.24     6693.12    326.95 o 
  -9   9   4     8563.59     8223.50    610.16 o 
  -8   9   4      694.39      652.83    201.89 o 
  -7   9   4     2153.57     2113.27    202.69 o 
  -6   9   4      864.88      883.44    114.68 o 
  -5   9   4     6488.05     6014.95    527.80 o 
  -4   9   4    19579.00    17870.78    784.88 o 
  -3   9   4     3940.74     3896.10    185.01 o 
  -2   9   4     1742.38     1693.61    102.71 o 
  -1   9   4     1133.27     1033.60     79.53 o 
   0   9   4     1324.61      914.85     97.00 o 
   1   9   4      196.36      299.77     48.09 o 
   2   9   4     5932.53     6012.15    220.02 o 
   3   9   4    19085.12    19031.28    529.11 o 
   4   9   4     6160.40     5726.67    255.36 o 
   5   9   4     2416.32     2414.98    227.31 o 
   6   9   4      352.87      311.99     86.61 o 
   7   9   4     9967.84    10197.26    388.99 o 
   8   9   4     2360.40     2729.35    168.56 o 
  -9  10   4      523.33      270.67    110.24 o 
  -8  10   4     4429.46     4850.44    516.56 o 
  -7  10   4      272.54      252.15    100.22 o 
  -6  10   4      133.11      201.32     87.92 o 
  -5  10   4    16302.24    15139.40    847.06 o 
  -4  10   4    11597.37    11215.20    335.66 o 
  -3  10   4    17208.51    16812.74    439.29 o 
  -2  10   4     1057.48      981.19     83.43 o 
  -1  10   4     5266.45     5483.57    206.27 o 
   0  10   4     5221.92     5418.68    184.87 o 
   1  10   4     4638.81     4680.38    164.52 o 
   2  10   4    22515.50    24407.83    806.86 o 
   3  10   4    14961.62    15507.34    983.19 o 
   4  10   4      187.63      193.51    102.84 o 
   5  10   4     4624.76     4755.00    246.17 o 
   6  10   4     3572.63     3712.45    224.51 o 
   7  10   4      651.68      719.93    123.86 o 
  -8  11   4      181.81      134.81     91.76 o 
  -7  11   4        6.70       -0.59     65.07 o 
  -6  11   4     8819.91     8355.91    418.65 o 
  -5  11   4      315.72      377.58     83.91 o 
  -4  11   4    14712.91    14151.98    437.99 o 
  -3  11   4     7710.01     7558.33    249.02 o 
  -2  11   4    15164.19    15024.53    382.20 o 
  -1  11   4       81.33      147.47     43.95 o 
   0  11   4    16138.46    17399.75    414.92 o 
   1  11   4      108.05       89.87     59.13 o 
   2  11   4     3359.51     3480.01    257.59 o 
   3  11   4     7029.56     7156.08    388.82 o 
   4  11   4    21427.95    21338.73    613.37 o 
   5  11   4      100.70      102.51     67.01 o 
   6  11   4       14.62       42.76     69.38 o 
   7  11   4      131.79      262.15     94.46 o 
  -8  12   4      235.79      121.12    144.71 o 
  -7  12   4      244.95      359.58    128.58 o 
  -6  12   4     1646.90     1493.20    182.07 o 
  -5  12   4    19450.43    19133.04    549.58 o 
  -4  12   4      368.29      312.06     67.47 o 
  -3  12   4     6930.35     6884.76    242.26 o 
  -2  12   4     6678.90     6771.17    237.48 o 
  -1  12   4    37709.43    40566.42    816.75 o 
   0  12   4      164.26      209.35     53.66 o 
   1  12   4     8411.81     9208.51    335.50 o 
   2  12   4     3811.91     4033.24    287.84 o 
   3  12   4    18730.82    19806.00    750.34 o 
   4  12   4      525.44      796.27    263.76 o 
   5  12   4      951.71      864.22    132.67 o 
   6  12   4      682.18      947.90    145.41 o 
   7  12   4      986.18      887.01    200.69 o 
  -6  13   4     2525.83     2559.35    249.86 o 
  -5  13   4     3720.15     3493.95    348.36 o 
  -4  13   4     5569.02     5152.11    244.80 o 
  -3  13   4      798.07      693.33     94.05 o 
  -2  13   4    16662.23    17025.59    455.44 o 
  -1  13   4     2201.97     2259.72    150.14 o 
   0  13   4    14426.84    15866.12    409.77 o 
   1  13   4     2357.56     2395.63    225.96 o 
   2  13   4    10820.67    10619.35    508.03 o 
   3  13   4     1950.18     1876.26    217.02 o 
   4  13   4     1987.10     1929.71    231.04 o 
   5  13   4     1190.17     1230.27    217.51 o 
   6  13   4     1440.58     1344.81    217.96 o 
  -7  14   4     3041.35     3397.41    428.45 o 
  -6  14   4     2593.19     2275.64    324.47 o 
  -5  14   4      246.17      270.66    107.70 o 
  -4  14   4     4197.14     3852.91    213.60 o 
  -3  14   4     7342.71     7132.16    317.89 o 
  -2  14   4     3328.40     3455.17    176.61 o 
  -1  14   4     6494.71     6791.50    252.40 o 
   0  14   4      647.42      673.16     92.33 o 
   1  14   4    19007.50    21292.44    796.95 o 
   2  14   4      912.89      763.93    165.04 o 
   3  14   4      623.14      642.27    160.57 o 
   4  14   4     1064.41      923.61    195.70 o 
   5  14   4      523.48      272.63    124.07 o 
  -6  15   4      177.84       64.19    104.76 o 
  -5  15   4     1053.57      741.59    163.66 o 
  -4  15   4       36.56       94.01     85.33 o 
  -3  15   4     1160.37     1010.40    135.77 o 
  -2  15   4     2166.05     2213.26    146.91 o 
  -1  15   4      126.66       89.74     55.58 o 
   0  15   4     7999.86     8984.65    365.84 o 
   1  15   4     2640.86     2648.42    258.56 o 
   2  15   4     1678.69     1576.81    318.20 o 
   3  15   4     1496.95     1322.33    227.43 o 
   4  15   4      400.31      371.79    158.61 o 
  -5  16   4      818.59     1008.02    215.01 o 
  -4  16   4      247.11      157.98     96.09 o 
  -3  16   4      127.60       80.61     67.79 o 
  -2  16   4     3900.25     4350.61    359.40 o 
  -1  16   4      548.77      547.76     91.73 o 
   0  16   4     2528.36     2313.99    243.29 o 
   1  16   4     1092.19     1391.83    228.28 o 
   2  16   4     1078.05     1052.32    212.47 o 
   3  16   4     1394.44     1696.60    237.26 o 
   4  16   4     4111.35     3491.40    440.98 o 
  -4  17   4     3072.65     2793.92    266.82 o 
  -3  17   4     2245.99     2341.97    240.72 o 
  -2  17   4      573.22      522.11     96.85 o 
  -1  17   4      409.04      504.81    115.92 o 
   0  17   4       24.04       56.81     85.33 o 
   1  17   4     3087.39     3415.45    312.72 o 
   2  17   4     2043.97     2147.37    403.97 o 
   3  17   4     1426.71      389.69    492.28 o 
  -2  18   4     1778.36     2103.64    184.43 o 
  -1  18   4     1322.22     1503.86    219.22 o 
   0  18   4      398.67      629.44    177.17 o 
   1  18   4     4959.30     5337.73    580.01 o 
  -9   0   5    18489.16    20155.37    969.68 o 
  -7   0   5    13943.44    13849.69    694.36 o 
  -5   0   5    49217.86    49482.77   1844.20 o 
  -3   0   5      435.70      377.95     60.86 o 
  -1   0   5   172753.11   173714.91   4025.30 o 
   1   0   5    27365.90    27708.95    584.08 o 
   3   0   5    11674.75    11863.36    304.78 o 
   5   0   5     2924.04     2758.91    124.90 o 
   7   0   5      170.31      206.78    110.83 o 
   9   0   5       93.50        4.31     74.41 o 
 -10   1   5     1689.85     1972.56    206.84 o 
  -9   1   5     5621.08     5868.73    234.05 o 
  -8   1   5    12489.93    13482.92    377.77 o 
  -7   1   5      719.63      683.25     78.11 o 
  -6   1   5    27278.11    27909.08    621.14 o 
  -5   1   5      101.03       71.20     32.79 o 
  -4   1   5     2535.87     2458.06    124.30 o 
  -3   1   5      417.23      302.82     46.58 o 
  -2   1   5    37639.01    42319.47    830.28 o 
  -1   1   5      414.97      516.10     44.91 o 
   0   1   5   119036.06   120263.48   1577.27 o 
   1   1   5      590.72      497.47     36.09 o 
   2   1   5     7644.81     7111.00    155.94 o 
   3   1   5    27460.58    26203.28    405.17 o 
   4   1   5      105.49      144.35     26.51 o 
   5   1   5      208.19      141.10     31.29 o 
   6   1   5     1048.21      915.92    117.30 o 
   7   1   5     2140.89     1864.32    164.87 o 
   8   1   5      867.15     1158.39    167.62 o 
   9   1   5      125.39      -31.85     44.65 o 
 -10   2   5     3311.06     3220.31    258.71 o 
  -9   2   5     3839.23     4256.39    155.14 o 
  -8   2   5     8149.40     8160.33    229.98 o 
  -7   2   5    15710.43    15730.20    409.07 o 
  -6   2   5    10466.18     9663.76    350.90 o 
  -5   2   5     5539.30     5681.78    193.27 o 
  -4   2   5     8816.68     8881.25    250.12 o 
  -3   2   5    15273.19    15642.39    392.93 o 
  -2   2   5      739.78      742.34     69.28 o 
  -1   2   5    24510.85    25248.59    405.08 o 
   0   2   5      557.39      377.56     31.76 o 
   1   2   5    32616.13    31679.49    464.65 o 
   2   2   5    87623.10    85415.93   1152.08 o 
   3   2   5      890.47     1038.25     51.78 o 
   4   2   5     5041.43     4964.35    126.80 o 
   5   2   5      361.81      386.38     53.92 o 
   6   2   5     2785.19     2774.82    125.89 o 
   7   2   5      167.62      305.38    119.25 o 
   8   2   5     1182.26      906.84    142.73 o 
   9   2   5       10.44      -14.94     52.05 o 
 -10   3   5        5.78       37.97     79.79 o 
  -9   3   5    11349.72    12070.03    519.67 o 
  -8   3   5     2612.20     2601.16    118.45 o 
  -7   3   5      124.08      132.13     57.32 o 
  -6   3   5     2858.12     2552.10    128.69 o 
  -5   3   5     4126.87     3527.00    195.82 o 
  -4   3   5     5754.24     5564.01    231.12 o 
  -3   3   5     4047.02     3740.29    383.68 o 
  -2   3   5    12321.11    12749.49    334.17 o 
  -1   3   5      852.48     1593.12    162.39 o 
   0   3   5      632.56      683.24     38.23 o 
   1   3   5    22570.85    21253.87    370.78 o 
   2   3   5    18701.27    18587.45    322.61 o 
   3   3   5    63627.24    62902.70    886.26 o 
   4   3   5     1802.25     1659.28     92.61 o 
   5   3   5     4156.11     4208.86    154.75 o 
   6   3   5     3022.89     3039.10    134.17 o 
   7   3   5     3296.93     3090.58    169.97 o 
   8   3   5      991.35     1015.35    151.47 o 
   9   3   5     2903.15     2405.02    287.07 o 
 -10   4   5    10263.23    11996.52    542.17 o 
  -9   4   5     1349.11     1289.19    169.68 o 
  -8   4   5     1978.69     1943.03    144.46 o 
  -7   4   5      114.27       85.33     42.97 o 
  -6   4   5     1484.65     1428.83     89.88 o 
  -5   4   5     3124.50     2987.12    120.82 o 
  -4   4   5     8595.58     8362.57    197.05 o 
  -3   4   5    25822.57    25812.24    595.15 o 
  -2   4   5    25017.17    24818.46    572.39 o 
  -1   4   5    27231.96    27372.23    501.29 o 
   0   4   5    33144.61    35100.65    542.14 o 
   1   4   5      260.67      203.70     31.38 o 
   2   4   5    43859.27    44505.57    706.55 o 
   3   4   5       36.02       84.56     28.67 o 
   4   4   5    31230.53    30055.45    579.43 o 
   5   4   5     1869.66     1704.01    100.51 o 
   6   4   5     3534.38     3348.38    146.50 o 
   7   4   5      307.03      377.63     65.50 o 
   8   4   5     3706.37     3849.67    250.84 o 
 -10   5   5        4.18       20.88     82.66 o 
  -9   5   5     3174.03     3402.90    260.79 o 
  -8   5   5     7598.56     7671.27    387.66 o 
  -7   5   5     1975.40     1666.02    135.76 o 
  -6   5   5      902.21      873.35    110.85 o 
  -5   5   5      642.92      596.73    110.00 o 
  -4   5   5      245.19      221.52     31.51 o 
  -3   5   5      163.00      205.32     48.56 o 
  -2   5   5     6820.77     7564.42    241.76 o 
  -1   5   5      236.14      202.20     26.98 o 
   0   5   5    12520.93    10528.18    297.22 o 
   1   5   5    42299.48    42282.49    593.48 o 
   2   5   5    10666.92    10572.08    225.93 o 
   3   5   5    14548.55    14240.17    541.00 o 
   4   5   5     8795.95     8080.93    230.48 o 
   5   5   5    18756.64    19018.28    425.57 o 
   6   5   5       30.53       30.79     40.86 o 
   7   5   5      419.34      446.82     75.44 o 
   8   5   5      146.46      358.65    119.56 o 
 -10   6   5     2547.22     2747.64    249.00 o 
  -9   6   5     1683.27     1614.29    183.45 o 
  -8   6   5      572.57      286.77    101.24 o 
  -7   6   5    26544.66    27211.09    699.74 o 
  -6   6   5     4889.66     4876.47    228.31 o 
  -5   6   5      160.67      181.58     51.96 o 
  -4   6   5     2981.90     3041.72    150.63 o 
  -3   6   5    16905.93    19084.20    484.26 o 
  -2   6   5      715.75      656.01     71.06 o 
  -1   6   5     5491.98     4814.15    197.22 o 
   0   6   5    17161.99    16577.64    339.79 o 
   1   6   5    73578.48    73879.99   1105.83 o 
   2   6   5     2318.49     2356.33    105.61 o 
   3   6   5     1507.78     1537.63    113.98 o 
   4   6   5    18506.73    18785.00    418.83 o 
   5   6   5      330.77      316.97     62.65 o 
   6   6   5     3190.78     3000.19    149.88 o 
   7   6   5        3.17       32.97     56.47 o 
   8   6   5     3825.82     4167.57    226.09 o 
  -9   7   5      508.71      480.71    234.59 o 
  -8   7   5    17841.07    18529.42    698.57 o 
  -7   7   5       72.59      132.67     77.40 o 
  -6   7   5     8694.30     8175.33    309.33 o 
  -5   7   5     4763.87     4389.89    174.81 o 
  -4   7   5     9754.81    10430.51    325.11 o 
  -3   7   5     2093.14     1962.27    200.63 o 
  -2   7   5    27349.91    26171.04   1367.51 o 
  -1   7   5     8409.98     7853.59    563.40 o 
   0   7   5    37140.99    36620.20    962.01 o 
   1   7   5       19.54       36.95     73.04 o 
   2   7   5    29544.86    31216.19    599.01 o 
   3   7   5     1172.83     1104.21    104.65 o 
   4   7   5     2601.86     2603.51    197.09 o 
   5   7   5     1013.11      918.84     93.76 o 
   6   7   5       77.68      143.82     53.81 o 
   7   7   5     3109.05     3238.29    166.69 o 
   8   7   5       54.23       96.64     58.75 o 
  -9   8   5     1668.45     1771.45    220.06 o 
  -8   8   5      365.30      456.47    126.35 o 
  -7   8   5    22646.81    24069.51    819.32 o 
  -6   8   5       17.00       76.14     56.35 o 
  -5   8   5     6731.39     6236.76    218.87 o 
  -4   8   5     6396.74     5885.38    205.63 o 
  -3   8   5    18234.34    17444.88    544.08 o 
  -2   8   5    25852.78    23648.53    758.65 o 
  -1   8   5    27970.11    27823.48    570.32 o 
   0   8   5     3737.21     3993.05    148.73 o 
   1   8   5    42837.43    43502.96    946.44 o 
   2   8   5      232.61      242.84     29.52 o 
   3   8   5     1063.78     1042.30    117.49 o 
   4   8   5     3210.13     3185.70    183.81 o 
   5   8   5     1722.03     1643.90    140.83 o 
   6   8   5     3624.87     4033.53    208.13 o 
   7   8   5      400.48      475.14     83.65 o 
   8   8   5       38.14       42.19     60.88 o 
  -9   9   5     2329.75     2274.60    314.87 o 
  -8   9   5     3818.07     3782.17    329.95 o 
  -7   9   5       97.31      166.02    104.76 o 
  -6   9   5    14045.46    13116.05    366.29 o 
  -5   9   5      706.22      553.50     83.11 o 
  -4   9   5    15837.24    15080.49    637.29 o 
  -3   9   5      235.44      213.55     80.61 o 
  -2   9   5    23657.68    23682.94    813.16 o 
  -1   9   5     6657.40     6331.32    217.46 o 
   0   9   5    28049.39    29471.08    775.50 o 
   1   9   5    17737.92    17586.97    398.22 o 
   2   9   5     3226.78     3153.45    234.58 o 
   3   9   5     3230.23     3000.13    183.38 o 
   4   9   5     7202.25     6789.85    289.64 o 
   5   9   5     3038.42     2638.90    184.10 o 
   6   9   5      343.94      308.94     88.23 o 
   7   9   5      892.24      931.73    113.25 o 
  -9  10   5     2697.91     2971.32    361.48 o 
  -8  10   5     2199.66     2532.72    240.32 o 
  -7  10   5       85.56      185.72     94.57 o 
  -6  10   5      657.60      549.50     96.89 o 
  -5  10   5    29433.04    28585.81   1317.59 o 
  -4  10   5      338.64      273.65     61.22 o 
  -3  10   5     2036.39     1916.76    119.45 o 
  -2  10   5      632.85      589.56     76.14 o 
  -1  10   5    25210.17    25574.75    554.54 o 
   0  10   5     2124.49     2266.02    117.02 o 
   1  10   5      205.23      202.57     43.99 o 
   2  10   5    18779.16    19837.91   1172.55 o 
   3  10   5     6550.93     7627.93    398.38 o 
   4  10   5    10692.50    10860.02    393.11 o 
   5  10   5      896.75      920.43    133.44 o 
   6  10   5      331.53      161.73     77.42 o 
   7  10   5       48.93      -41.90     53.36 o 
  -8  11   5       20.87      114.28     99.94 o 
  -7  11   5       53.41      132.78    111.81 o 
  -6  11   5      469.82      224.41     98.74 o 
  -5  11   5       11.00       12.77     46.67 o 
  -4  11   5    13763.29    12973.07    456.44 o 
  -3  11   5      522.83      474.92     75.03 o 
  -2  11   5     5591.52     5408.02    204.82 o 
  -1  11   5     3127.41     3211.69    152.04 o 
   0  11   5     2619.29     2587.22    134.20 o 
   1  11   5     6011.61     6342.52    260.68 o 
   2  11   5     4413.41     4710.37    311.31 o 
   3  11   5    26256.42    27916.33    940.68 o 
   4  11   5     3542.89     3891.36    301.92 o 
   5  11   5      754.32      677.42    124.21 o 
   6  11   5      105.37      140.60     86.01 o 
   7  11   5     4881.16     4496.66    268.71 o 
  -8  12   5     4481.42     4042.82    434.71 o 
  -7  12   5      281.12      254.16    101.32 o 
  -6  12   5      171.28      104.26     87.00 o 
  -5  12   5      589.50      537.85     96.15 o 
  -4  12   5      649.63      617.13     88.39 o 
  -3  12   5     4612.61     4304.40    191.33 o 
  -2  12   5     4026.04     3974.48    181.19 o 
  -1  12   5     4384.04     4317.10    184.51 o 
   0  12   5      864.62      993.14     90.91 o 
   1  12   5      110.83      205.32     98.50 o 
   2  12   5    19403.83    20898.09    775.34 o 
   3  12   5      370.58      715.49    162.80 o 
   4  12   5     4872.24     4369.57    323.51 o 
   5  12   5     2308.81     2267.18    189.78 o 
   6  12   5     8521.61     8590.63    382.61 o 
  -7  13   5     2688.77     2582.43    359.13 o 
  -6  13   5     3746.42     3491.91    277.48 o 
  -5  13   5      210.55      190.47     72.56 o 
  -4  13   5      117.29      147.26     52.08 o 
  -3  13   5      314.65      367.50     73.05 o 
  -2  13   5      981.54      731.01     94.95 o 
  -1  13   5     7045.79     7062.14    253.30 o 
   0  13   5    10597.07    10983.68    324.33 o 
   1  13   5     2390.50     2284.44    230.26 o 
   2  13   5       90.24      246.81    112.98 o 
   3  13   5     4985.92     4664.39    342.53 o 
   4  13   5        4.90      -59.93     84.01 o 
   5  13   5     5419.38     5669.60    388.86 o 
   6  13   5     1481.45     1686.49    234.71 o 
  -7  14   5      673.08       91.39    207.17 o 
  -6  14   5     5446.64     5872.92    533.80 o 
  -5  14   5     5930.72     5211.23    337.96 o 
  -4  14   5      931.35      996.31    142.25 o 
  -3  14   5      761.02      636.95    150.24 o 
  -2  14   5      622.82      682.09     98.65 o 
  -1  14   5    11898.77    12057.02    359.44 o 
   0  14   5     6980.15     7143.11    315.06 o 
   1  14   5     1784.40     1547.92    206.51 o 
   2  14   5       85.00      154.53    110.44 o 
   3  14   5     2001.32     2218.65    255.06 o 
   4  14   5     3122.28     2801.74    371.66 o 
   5  14   5     2086.68     2196.67    391.24 o 
  -6  15   5     4448.30     4435.63    477.01 o 
  -5  15   5      806.52      994.85    185.77 o 
  -4  15   5     6931.16     6828.81    307.42 o 
  -3  15   5     1520.33     1483.47    129.83 o 
  -2  15   5     8432.20     8430.64    301.33 o 
  -1  15   5     1625.55     1802.24    136.23 o 
   0  15   5     6437.18     5776.37    374.09 o 
   1  15   5      351.19      282.78    124.60 o 
   2  15   5     4574.64     4553.62    349.45 o 
   3  15   5      930.23     1264.54    220.36 o 
   4  15   5       29.44       29.61    110.63 o 
  -5  16   5     3506.55     3370.79    287.44 o 
  -4  16   5      111.14       56.95     81.75 o 
  -3  16   5    16925.37    17514.16    660.57 o 
  -2  16   5      358.08      422.36     86.60 o 
  -1  16   5     2591.76     2334.95    191.03 o 
   0  16   5      442.25      559.42    143.15 o 
   1  16   5     5221.15     5627.91    391.41 o 
   2  16   5     2232.82     2072.50    249.64 o 
   3  16   5      980.87      374.20    447.64 o 
  -4  17   5     8125.87     8352.76    579.22 o 
  -3  17   5       95.10       -1.16     72.05 o 
  -2  17   5     7674.15     8135.98    312.77 o 
  -1  17   5      131.13      142.43    104.11 o 
   0  17   5     1552.77     1465.32    239.87 o 
   1  17   5     2896.59     2723.07    504.23 o 
   2  17   5     1694.92     1750.99    320.36 o 
  -1  18   5     1008.57      845.17    196.72 o 
   0  18   5     2132.67     2076.32    269.39 o 
 -10   0   6      510.52      707.64    186.22 o 
  -6   0   6      172.58      142.79     52.98 o 
  -4   0   6     9172.58     8473.37    297.62 o 
  -2   0   6   144927.64   143150.70   3365.34 o 
   0   0   6    22156.05    21917.92    620.79 o 
   2   0   6    19446.31    19642.71    462.54 o 
   4   0   6     4686.81     4634.77    231.65 o 
   6   0   6    22253.00    23491.69    982.21 o 
 -10   1   6     1909.23     2263.25    223.49 o 
  -9   1   6       14.44       62.68     50.27 o 
  -8   1   6       20.66       47.45     44.01 o 
  -7   1   6      206.03      291.30     62.87 o 
  -6   1   6     1929.71     1818.80    111.87 o 
  -5   1   6     1304.79     1216.57     89.41 o 
  -4   1   6    18384.40    17906.98    360.48 o 
  -3   1   6     9963.85     9481.40    231.96 o 
  -2   1   6     3262.97     2929.29    109.40 o 
  -1   1   6    79259.16    79608.42   1362.29 o 
   0   1   6     2955.35     3245.99     94.68 o 
   1   1   6    15614.22    16093.98    273.95 o 
   2   1   6     6865.45     6386.49    145.86 o 
   3   1   6    15762.69    16527.85    288.61 o 
   4   1   6     6995.80     6523.84    150.40 o 
   5   1   6     8357.46     8030.27    198.71 o 
   6   1   6     1288.61     1283.10    109.51 o 
   7   1   6    16934.99    17706.36    593.04 o 
   8   1   6       82.55      181.91     84.14 o 
 -10   2   6      199.23      196.86     92.52 o 
  -9   2   6     5866.74     6613.18    256.47 o 
  -8   2   6      296.23      240.82     60.77 o 
  -7   2   6     1049.94     1134.32    144.04 o 
  -6   2   6     2952.32     2926.95    143.63 o 
  -5   2   6    47596.87    48505.54    991.74 o 
  -4   2   6     4456.94     4485.49    223.67 o 
  -3   2   6     8887.46     7805.04    307.13 o 
  -2   2   6    12531.76    11908.19    266.96 o 
  -1   2   6    42587.13    44543.05    681.17 o 
   0   2   6    46435.06    47348.67    735.72 o 
   1   2   6    20663.47    19548.93    353.38 o 
   2   2   6     1476.16     1527.93     65.89 o 
   3   2   6     6596.52     6054.28    143.50 o 
   4   2   6    10419.60     9820.57    225.15 o 
   5   2   6       46.19       64.55     35.50 o 
   6   2   6     6017.31     5633.01    227.54 o 
   7   2   6     1696.46     1704.01    163.06 o 
   8   2   6     2076.01     1808.56    245.95 o 
 -10   3   6     5774.88     7056.34    401.31 o 
  -9   3   6      217.03      205.41     64.66 o 
  -8   3   6     2395.29     2407.56    142.29 o 
  -7   3   6     1346.30     1255.54    137.64 o 
  -6   3   6     7530.30     7496.76    328.85 o 
  -5   3   6     1091.51     1136.42    120.74 o 
  -4   3   6    69141.86    71414.28   1469.42 o 
  -3   3   6     2133.31     2020.50    116.47 o 
  -2   3   6    48787.26    50839.24   1306.57 o 
  -1   3   6      158.33      176.74     28.33 o 
   0   3   6     1294.84     1212.32     61.37 o 
   1   3   6    18779.01    18469.30    340.03 o 
   2   3   6      141.80       82.24     27.99 o 
   3   3   6      217.84      181.93     30.36 o 
   4   3   6     2514.46     2253.57    118.07 o 
   5   3   6     9705.32     9415.15    267.54 o 
   6   3   6       30.81       43.98     36.91 o 
   7   3   6       11.58       25.42     94.38 o 
   8   3   6     4519.94     4548.42    385.76 o 
 -10   4   6      910.66     1333.20    184.79 o 
  -9   4   6     2552.40     2879.36    372.25 o 
  -8   4   6     1097.36     1325.69    249.27 o 
  -7   4   6     7390.61     7898.25    356.22 o 
  -6   4   6      130.01      153.14     77.15 o 
  -5   4   6    19899.66    20598.38    654.24 o 
  -4   4   6     9047.25     8412.16    197.77 o 
  -3   4   6    84091.69    83579.88   1690.71 o 
  -2   4   6    10340.31     9093.87    277.87 o 
  -1   4   6     5056.79     5359.13    129.72 o 
   0   4   6      798.24      654.01     45.66 o 
   1   4   6     1106.29     1149.27     64.13 o 
   2   4   6      177.35      252.60     39.31 o 
   3   4   6       71.49      144.84     40.02 o 
   4   4   6     5061.19     4678.86    168.94 o 
   5   4   6      922.24      929.02     94.21 o 
   6   4   6     1584.49     1628.89    120.91 o 
   7   4   6     2255.79     2270.00    157.52 o 
   8   4   6        8.80       72.88     75.99 o 
 -10   5   6     2328.58     2585.82    240.60 o 
  -9   5   6      791.72      970.13    168.02 o 
  -8   5   6     7612.99     7924.84    316.02 o 
  -7   5   6      305.71      282.74     92.92 o 
  -6   5   6    10278.24     9673.95    451.55 o 
  -5   5   6     4414.47     4509.22    223.84 o 
  -4   5   6    33709.18    35794.48    814.52 o 
  -3   5   6     5211.21     5241.00    204.25 o 
  -2   5   6    30456.38    30101.90    695.95 o 
  -1   5   6    20098.48    19168.79    401.30 o 
   0   5   6      237.14      264.76     32.90 o 
   1   5   6     2770.17     2692.06    106.02 o 
   2   5   6     8188.96     7967.98    206.06 o 
   3   5   6       34.37       97.04     30.56 o 
   4   5   6     3532.53     3569.68    158.67 o 
   5   5   6     3487.91     3601.61    157.45 o 
   6   5   6      587.60      617.09     81.64 o 
   7   5   6     2559.76     2701.33    147.63 o 
 -10   6   6       62.37      119.59     93.79 o 
  -9   6   6      660.56      621.73    139.72 o 
  -8   6   6      991.72     1073.12    164.56 o 
  -7   6   6    12705.04    12738.07    453.00 o 
  -6   6   6    14054.76    14006.20    516.74 o 
  -5   6   6     3648.02     3604.16    177.72 o 
  -4   6   6     7386.35     7773.84    270.69 o 
  -3   6   6    28249.57    28258.15    673.71 o 
  -2   6   6     7483.17     6414.44    234.18 o 
  -1   6   6     1319.66     1247.92     61.16 o 
   0   6   6    56530.26    54933.67    832.34 o 
   1   6   6    11493.72    11083.15    241.30 o 
   2   6   6      196.47      182.03     45.87 o 
   3   6   6      402.43      478.10    106.21 o 
   4   6   6     4036.83     3690.84    157.47 o 
   5   6   6      621.14      604.78     81.78 o 
   6   6   6     9672.72     9510.80    289.18 o 
   7   6   6     1604.13     1699.46    123.32 o 
   8   6   6     1449.63     1382.11    174.03 o 
  -9   7   6      206.65      244.26    136.88 o 
  -8   7   6     2573.13     2911.28    246.84 o 
  -7   7   6      671.35      673.17    108.68 o 
  -6   7   6     3683.23     3759.79    200.44 o 
  -5   7   6     3664.25     3502.56    181.07 o 
  -4   7   6      270.26      226.57     58.01 o 
  -3   7   6    18597.76    17692.19    478.67 o 
  -2   7   6      577.11      669.73     88.33 o 
  -1   7   6    25291.94    23931.21    737.91 o 
   0   7   6     7915.08     7335.91    194.41 o 
   1   7   6    26917.34    27490.94    463.28 o 
   2   7   6       15.51      101.26     30.65 o 
   3   7   6      915.44      910.24     87.37 o 
   4   7   6      200.93      255.27     57.72 o 
   5   7   6    23323.20    23638.92    526.90 o 
   6   7   6     2166.36     2009.63    196.32 o 
   7   7   6     2711.03     2925.85    172.17 o 
  -9   8   6     1564.10     1664.83    264.74 o 
  -8   8   6       55.46       46.08     73.68 o 
  -7   8   6       21.81       53.08     92.23 o 
  -6   8   6       46.37       60.91     46.94 o 
  -5   8   6     2440.79     2474.08    138.04 o 
  -4   8   6     2555.55     2186.00    146.32 o 
  -3   8   6    20652.41    18921.60    822.87 o 
  -2   8   6    18285.80    18033.17    804.36 o 
  -1   8   6    11665.01    11248.50    396.83 o 
   0   8   6    33060.06    33634.38    640.56 o 
   1   8   6       42.25       99.51     36.18 o 
   2   8   6    13780.14    14025.19    758.03 o 
   3   8   6     1397.99     1296.23     96.99 o 
   4   8   6     9229.61     9452.33    282.53 o 
   5   8   6      942.39      991.70    102.10 o 
   6   8   6     8343.53     8368.89    281.13 o 
   7   8   6       76.84      167.95     62.02 o 
  -9   9   6     2192.15     2278.52    315.26 o 
  -8   9   6       41.57       49.13     85.99 o 
  -7   9   6      761.98      694.16    148.88 o 
  -6   9   6      218.87      235.54     57.00 o 
  -5   9   6      307.43      167.38     57.60 o 
  -4   9   6    12233.97    11137.67    517.17 o 
  -3   9   6     6275.34     5784.59    230.51 o 
  -2   9   6     9653.89     8949.15    269.53 o 
  -1   9   6    18150.73    18314.45    431.66 o 
   0   9   6     3193.74     3070.75    137.08 o 
   1   9   6     7583.49     7763.54    281.20 o 
   2   9   6      777.32      897.63    247.71 o 
   3   9   6    20749.57    21493.43    755.88 o 
   4   9   6      740.20      651.06    113.41 o 
   5   9   6     3489.82     3309.06    165.95 o 
   6   9   6       91.03      293.26     71.94 o 
   7   9   6     6146.40     5912.70    282.94 o 
  -8  10   6     1723.51     1674.62    260.04 o 
  -7  10   6      768.53      739.13    151.66 o 
  -6  10   6     6459.10     6444.97    283.46 o 
  -5  10   6     7679.07     6993.79    294.16 o 
  -4  10   6      204.10      207.38     67.49 o 
  -3  10   6    26307.06    25217.01    728.58 o 
  -2  10   6     6764.55     6500.84    227.44 o 
  -1  10   6     2957.21     3086.85    179.25 o 
   0  10   6     1458.69     1450.85     99.13 o 
   1  10   6      930.43      963.76    101.77 o 
   2  10   6    21496.30    23026.09    803.42 o 
   3  10   6       24.53      -27.88     99.67 o 
   4  10   6     3649.13     3498.57    231.02 o 
   5  10   6     1888.37     1727.49    130.82 o 
   6  10   6     3532.17     3562.04    187.48 o 
   7  10   6     3035.77     2760.76    195.34 o 
  -8  11   6     1323.56      750.59    690.84 o 
  -7  11   6      397.61      367.28    122.86 o 
  -6  11   6     9211.27     8872.06    347.19 o 
  -5  11   6     2101.28     2110.73    150.87 o 
  -4  11   6    14077.76    13671.60    623.95 o 
  -3  11   6      471.81      389.60     75.86 o 
  -2  11   6    11208.02    11155.03    325.72 o 
  -1  11   6       36.48        7.18     36.87 o 
   0  11   6     2584.20     2556.44    135.09 o 
   1  11   6      712.86      549.00    132.86 o 
   2  11   6      607.76      493.77    139.14 o 
   3  11   6    11242.58    11703.20    543.18 o 
   4  11   6      708.25     1006.28    146.58 o 
   5  11   6      223.72      261.74    116.52 o 
   6  11   6     1888.33     1771.18    147.93 o 
  -8  12   6       43.47        9.93     74.52 o 
  -7  12   6     1891.70     1790.54    287.85 o 
  -6  12   6      697.45      858.55    199.15 o 
  -5  12   6    25402.94    24427.08    694.10 o 
  -4  12   6     4658.52     4556.53    271.02 o 
  -3  12   6     1863.14     1534.15    120.20 o 
  -2  12   6     7902.46     7861.79    269.90 o 
  -1  12   6    21381.33    21504.87    556.57 o 
   0  12   6      164.55      223.00     55.15 o 
   1  12   6       35.41       66.99     85.05 o 
   2  12   6     1446.62     1339.84    211.96 o 
   3  12   6     2359.26     2345.84    240.94 o 
   4  12   6      182.68      398.36    120.14 o 
   5  12   6     1406.04     1611.30    202.40 o 
   6  12   6       23.19       58.05     84.32 o 
  -7  13   6      441.55      196.96    308.61 o 
  -6  13   6     6045.44     5930.06    370.31 o 
  -5  13   6      995.88      905.33    129.93 o 
  -4  13   6     6806.70     6689.32    258.65 o 
  -3  13   6      182.43      157.75     56.58 o 
  -2  13   6     3457.13     3210.93    254.60 o 
  -1  13   6    11893.93    12233.89    357.93 o 
   0  13   6     4592.26     5134.73    257.60 o 
   1  13   6       39.40       29.93     73.71 o 
   2  13   6     3145.05     3392.78    283.89 o 
   3  13   6      828.01      711.69    337.59 o 
   4  13   6     1470.70     1354.24    338.17 o 
   5  13   6       18.49      -37.28     93.17 o 
  -6  14   6        0.27      -16.04     84.48 o 
  -5  14   6      830.33      739.99    122.36 o 
  -4  14   6        7.85       41.56     48.08 o 
  -3  14   6     2677.18     2155.43    146.98 o 
  -2  14   6     8558.13     8826.18    314.52 o 
  -1  14   6     1938.41     2023.75    156.75 o 
   0  14   6     3193.98     2891.09    266.68 o 
   1  14   6     5194.67     5580.63    374.30 o 
   2  14   6     4503.03     4630.23    643.65 o 
   3  14   6       68.64       67.84    110.57 o 
   4  14   6     1695.86     1467.45    366.18 o 
  -5  15   6      713.13      899.55    168.88 o 
  -4  15   6       15.60       33.84     57.63 o 
  -3  15   6     1445.69     1531.43    132.26 o 
  -2  15   6      512.22      456.85    104.86 o 
  -1  15   6     4243.80     4257.30    442.22 o 
   0  15   6     1117.25      918.07    183.88 o 
   1  15   6     8629.00     9042.96    498.59 o 
   2  15   6     2933.34     3277.19    303.07 o 
   3  15   6     3669.16     3538.40    417.87 o 
  -4  16   6     3255.47     3268.29    220.67 o 
  -3  16   6      593.32      510.51     91.14 o 
  -2  16   6      859.76      793.41    112.46 o 
  -1  16   6        0.28      -31.54    146.67 o 
   0  16   6     7613.92     7133.97    445.57 o 
   1  16   6     2526.09     2288.26    259.06 o 
   2  16   6     5354.92     5753.87    546.72 o 
   3  16   6      214.05       41.28     96.36 o 
  -3  17   6     1243.35     1500.39    164.88 o 
  -2  17   6     1008.77      749.05    143.33 o 
  -1  17   6      564.32      513.43    158.59 o 
   0  17   6       62.26      102.83    100.10 o 
   1  17   6     7594.89     6893.12    616.43 o 
  -9   0   7    14166.89    15851.51    541.68 o 
  -7   0   7    15374.55    15934.84    513.66 o 
  -5   0   7    45039.55    45298.12   1123.34 o 
  -3   0   7     9217.54     7381.88    435.89 o 
  -1   0   7    21424.15    23413.10    675.30 o 
   1   0   7      285.78      390.76     57.48 o 
   3   0   7      238.90      210.57     48.02 o 
   5   0   7    25069.88    25705.48    756.37 o 
   7   0   7     3599.06     3199.25    319.96 o 
 -10   1   7     1888.04     2053.20    124.80 o 
  -9   1   7     1666.56     1754.89    113.97 o 
  -8   1   7    14659.52    15315.16    513.90 o 
  -7   1   7      804.34      860.93    110.18 o 
  -6   1   7    28228.52    28466.56    548.19 o 
  -5   1   7     6263.54     5394.04    170.27 o 
  -4   1   7     3803.44     3892.18    162.23 o 
  -3   1   7     1294.81     1224.13     76.82 o 
  -2   1   7      742.84      511.06     86.30 o 
  -1   1   7     3519.17     3380.31    134.37 o 
   0   1   7    14374.84    14331.16    258.43 o 
   1   1   7      479.72      494.44     45.54 o 
   2   1   7       21.95       34.31     22.82 o 
   3   1   7    18274.59    17403.98    310.70 o 
   4   1   7     3586.34     3382.26    107.21 o 
   5   1   7       73.18       95.13     50.99 o 
   6   1   7    12378.54    11852.15    443.14 o 
   7   1   7      387.51      362.86     95.12 o 
   8   1   7     1039.73      718.16    132.24 o 
 -10   2   7       14.61       35.64    110.05 o 
  -9   2   7     2547.69     2704.45    165.19 o 
  -8   2   7     4673.63     4906.78    282.87 o 
  -7   2   7    17843.65    18721.37    641.44 o 
  -6   2   7    29014.20    29527.87    676.33 o 
  -5   2   7     4271.84     4236.59    234.24 o 
  -4   2   7     3449.80     3017.90    141.59 o 
  -3   2   7     3312.20     3324.11    128.46 o 
  -2   2   7    30018.77    30980.21    596.62 o 
  -1   2   7       27.38       37.99     25.63 o 
   0   2   7      294.68      259.93     34.53 o 
   1   2   7     3047.14     3046.00    149.26 o 
   2   2   7    45170.29    45243.30    669.20 o 
   3   2   7      960.79      967.12     74.00 o 
   4   2   7    10989.17    10656.21    248.59 o 
   5   2   7     7836.63     7888.55    233.62 o 
   6   2   7     1604.76     1533.14    123.81 o 
   7   2   7     1500.12     1453.71    159.64 o 
   8   2   7       16.11       18.81     67.75 o 
 -10   3   7       52.08      161.27     94.17 o 
  -9   3   7     1615.13     1703.11    174.02 o 
  -8   3   7     2349.82     2397.73    198.68 o 
  -7   3   7     1199.55     1144.47    135.09 o 
  -6   3   7     1898.76     1793.35    161.03 o 
  -5   3   7    27943.56    27335.01    827.31 o 
  -4   3   7      227.50      255.51     58.88 o 
  -3   3   7    20775.08    20551.62    427.06 o 
  -2   3   7     6390.15     6296.77    183.68 o 
  -1   3   7     8529.81     9226.49    200.26 o 
   0   3   7     2409.15     2140.30     89.29 o 
   1   3   7    16939.25    16817.94    329.64 o 
   2   3   7     3465.22     3343.99    105.94 o 
   3   3   7    44471.77    44942.90    745.81 o 
   4   3   7     6514.98     6555.78    207.41 o 
   5   3   7     4353.65     4482.26    171.93 o 
   6   3   7      517.88      562.37     96.09 o 
   7   3   7      146.00      147.35     81.44 o 
   8   3   7     1745.95     1878.27    254.17 o 
 -10   4   7     1323.62     1437.86    201.72 o 
  -9   4   7      549.47      544.07    116.02 o 
  -8   4   7      113.52      228.85     91.05 o 
  -7   4   7      274.58      182.33     77.87 o 
  -6   4   7     3366.94     3334.70    220.57 o 
  -5   4   7     4201.89     3758.25    226.76 o 
  -4   4   7    65457.04    66928.66   1407.03 o 
  -3   4   7    14913.84    14915.15    412.91 o 
  -2   4   7     1709.18     1557.77    115.99 o 
  -1   4   7     5403.45     5255.41    136.56 o 
   0   4   7    24959.52    24645.72    491.06 o 
   1   4   7      589.30      626.64     56.41 o 
   2   4   7    29041.54    29850.28    528.24 o 
   3   4   7     1108.55      971.82     74.98 o 
   4   4   7    28727.63    29547.07    594.98 o 
   5   4   7     1830.93     1961.04    117.49 o 
   6   4   7     1984.29     1673.80    112.00 o 
   7   4   7       10.67       14.72     73.43 o 
   8   4   7       11.32      -16.08     63.40 o 
 -10   5   7       21.81       89.90     98.24 o 
  -9   5   7        2.44        6.93     80.07 o 
  -8   5   7     6348.37     5895.90    322.03 o 
  -7   5   7      403.25      417.91     99.35 o 
  -6   5   7     5659.29     5255.84    284.65 o 
  -5   5   7    19815.09    20356.78    543.57 o 
  -4   5   7      378.26      483.51     81.42 o 
  -3   5   7    30959.22    31131.87    734.10 o 
  -2   5   7     3184.48     2798.91    149.43 o 
  -1   5   7     3051.58     3064.09    145.06 o 
   0   5   7     3220.33     2735.53     94.75 o 
   1   5   7    46663.32    47969.55    780.55 o 
   2   5   7     2453.55     2196.55     97.92 o 
   3   5   7    13407.07    13352.82    330.54 o 
   4   5   7     3566.37     3609.52    155.87 o 
   5   5   7    13069.57    13460.94    349.79 o 
   6   5   7     3180.16     3293.50    161.26 o 
   7   5   7      107.76       57.63     63.62 o 
  -9   6   7      980.37      903.48    177.09 o 
  -8   6   7      947.07     1007.64    135.03 o 
  -7   6   7    30293.04    31070.97    965.06 o 
  -6   6   7      470.50      463.40    103.42 o 
  -5   6   7      829.51      810.88    106.64 o 
  -4   6   7    11187.13    11226.78    356.12 o 
  -3   6   7     1379.31     1525.03    115.82 o 
  -2   6   7     4223.69     4316.38    192.63 o 
  -1   6   7      740.93      582.11     67.24 o 
   0   6   7    20027.22    19581.25    352.03 o 
   1   6   7    11544.98    10711.00    433.48 o 
   2   6   7     7650.98     7326.77    194.50 o 
   3   6   7     3577.95     3433.28    199.43 o 
   4   6   7     6416.67     6469.60    219.64 o 
   5   6   7     7548.84     7569.95    269.75 o 
   6   6   7     1245.56     1155.60    106.39 o 
   7   6   7     2139.15     1786.68    180.37 o 
  -9   7   7      121.28      169.80     96.15 o 
  -8   7   7    13617.31    13952.25    590.36 o 
  -7   7   7     1990.49     1862.11    180.50 o 
  -6   7   7    16098.76    16220.28    481.11 o 
  -5   7   7       46.85       27.83     47.77 o 
  -4   7   7     2437.23     2406.18    153.65 o 
  -3   7   7     2051.83     1938.85    133.46 o 
  -2   7   7      358.95      396.65     76.82 o 
  -1   7   7    20341.44    19389.70    986.05 o 
   0   7   7      995.94      971.93     60.17 o 
   1   7   7      924.19      786.33     68.62 o 
   2   7   7     4743.30     4306.20    166.95 o 
   3   7   7     1764.87     1695.01    111.09 o 
   4   7   7    14138.05    13924.83    363.36 o 
   5   7   7      561.18      527.85     80.68 o 
   6   7   7     2975.46     3092.43    162.64 o 
   7   7   7     2189.07     2069.04    215.62 o 
  -9   8   7     3600.88     3640.62    393.20 o 
  -8   8   7       23.70      100.10     82.49 o 
  -7   8   7    20511.93    21058.16    614.52 o 
  -6   8   7      315.58      245.21     68.41 o 
  -5   8   7     9076.51     9150.68    332.85 o 
  -4   8   7    13629.19    12948.10    409.18 o 
  -3   8   7     2782.45     2757.35    179.20 o 
  -2   8   7    11527.84    10704.96    703.47 o 
  -1   8   7      396.93      421.41     75.88 o 
   0   8   7       36.29       40.10     25.19 o 
   1   8   7     2257.83     1961.26    110.68 o 
   2   8   7       99.27       70.69     39.98 o 
   3   8   7     3763.13     3494.39    259.40 o 
   4   8   7     2301.55     2048.25    126.50 o 
   5   8   7     4076.01     3984.79    200.39 o 
   6   8   7      770.93      786.53    114.81 o 
   7   8   7     5663.52     5934.07    282.70 o 
  -9   9   7     1129.80     1153.75    265.14 o 
  -8   9   7     3219.21     3347.41    291.18 o 
  -7   9   7       16.22       34.55     70.87 o 
  -6   9   7     6323.79     6022.97    237.04 o 
  -5   9   7     6412.09     5909.73    291.34 o 
  -4   9   7     9895.32     9324.08    293.98 o 
  -3   9   7     3549.58     3373.40    189.61 o 
  -2   9   7      614.27      529.06     88.39 o 
  -1   9   7      875.76      819.98    103.52 o 
   0   9   7     3493.23     3490.62    182.14 o 
   1   9   7     5249.53     5107.06    133.18 o 
   2   9   7     3319.95     3540.15    179.09 o 
   3   9   7     3073.29     2860.44    148.89 o 
   4   9   7       87.99      110.46     49.14 o 
   5   9   7     2945.87     2828.45    157.17 o 
   6   9   7     4801.51     5191.68    224.99 o 
  -8  10   7      255.53      130.61    102.41 o 
  -7  10   7      105.26      106.63     77.52 o 
  -6  10   7     4499.49     4395.09    206.34 o 
  -5  10   7    12812.50    12245.92    521.75 o 
  -4  10   7     5109.46     4722.07    202.95 o 
  -3  10   7      232.69      198.60     57.11 o 
  -2  10   7     5086.06     5052.68    208.01 o 
  -1  10   7     9622.98     9646.52    291.91 o 
   0  10   7     2678.36     2650.54    135.88 o 
   1  10   7     7796.67     8048.39    415.90 o 
   2  10   7     8285.38     8309.58    583.56 o 
   3  10   7      161.11      181.63     66.37 o 
   4  10   7     8669.73     8931.62    291.99 o 
   5  10   7      846.39      706.33     96.91 o 
   6  10   7       94.30      121.94     62.31 o 
  -8  11   7      391.92      100.06     78.65 o 
  -7  11   7     1036.96     1144.98    248.49 o 
  -6  11   7      554.99      606.02    104.47 o 
  -5  11   7     9152.15     8611.85    300.70 o 
  -4  11   7     6437.50     6125.58    409.82 o 
  -3  11   7     8405.76     8056.73    344.76 o 
  -2  11   7     1161.32     1045.93    109.61 o 
  -1  11   7    13312.08    14098.43    387.95 o 
   0  11   7       20.38       90.10     41.13 o 
   1  11   7     4296.33     4684.84    345.22 o 
   2  11   7     2195.47     2555.05    246.72 o 
   3  11   7    25022.10    26194.04    681.42 o 
   4  11   7      275.87      448.06     89.72 o 
   5  11   7      584.93      534.84     89.94 o 
   6  11   7        7.43        3.76     51.45 o 
  -7  12   7      623.64      261.27    247.12 o 
  -6  12   7     5275.08     5367.23    272.81 o 
  -5  12   7      382.48      357.80     80.05 o 
  -4  12   7     2229.28     2036.59    145.96 o 
  -3  12   7     2976.06     2818.92    160.81 o 
  -2  12   7    16543.22    16853.54    445.06 o 
  -1  12   7       64.70       20.04     54.23 o 
   0  12   7     6716.76     6801.85    394.45 o 
   1  12   7     1731.37     1814.80    219.19 o 
   2  12   7    16696.41    17420.72    708.56 o 
   3  12   7       83.71      146.41     89.79 o 
   4  12   7     3618.04     3238.20    252.79 o 
   5  12   7      598.97      519.52    107.43 o 
  -7  13   7      227.10      151.91    182.30 o 
  -6  13   7     4032.25     3764.20    289.66 o 
  -5  13   7     2576.96     2541.36    164.17 o 
  -4  13   7       40.13       43.08     52.63 o 
  -3  13   7     8046.37     7662.71    354.60 o 
  -2  13   7      330.01      366.94     79.70 o 
  -1  13   7    11143.84    11681.58    353.84 o 
   0  13   7     2303.47     2373.08    348.16 o 
   1  13   7    11943.29    13170.42    798.54 o 
   2  13   7      434.93      353.04    165.46 o 
   3  13   7     4121.58     4150.25    337.78 o 
   4  13   7      152.51      154.06    210.50 o 
  -6  14   7       15.61      -47.85     76.96 o 
  -5  14   7     5886.32     5562.35    279.70 o 
  -4  14   7     1552.94     1373.93    136.25 o 
  -3  14   7      199.54      311.54     76.17 o 
  -2  14   7     4716.45     5077.29    226.31 o 
  -1  14   7     1556.29     1562.78    156.00 o 
   0  14   7    12794.40    13677.99    624.01 o 
   1  14   7      140.30      111.78     96.45 o 
   2  14   7     1165.08     1205.31    219.92 o 
   3  14   7       19.02      -72.05     89.04 o 
   4  14   7     1024.41      722.56    281.19 o 
  -5  15   7      147.48      381.86    121.57 o 
  -4  15   7     2938.85     2672.36    173.80 o 
  -3  15   7     1004.53      886.37    118.06 o 
  -2  15   7     1137.24     1290.84    127.66 o 
  -1  15   7     3705.70     4170.32    325.67 o 
   0  15   7       42.24       41.39    132.76 o 
   1  15   7     2960.64     3050.25    292.36 o 
   2  15   7       21.92       78.60    130.22 o 
   3  15   7      350.63       42.37     64.64 o 
  -4  16   7       96.21      150.78     72.81 o 
  -3  16   7     7617.83     7722.50    305.24 o 
  -2  16   7       92.42      169.98     83.53 o 
  -1  16   7       38.55       81.89    182.70 o 
   0  16   7     1240.03     1498.92    242.59 o 
   1  16   7        6.01       34.64    104.42 o 
   2  16   7      876.85      268.89    272.58 o 
  -1  17   7       26.68      -36.19     94.53 o 
 -10   0   8     3101.45     3461.58    235.48 o 
  -8   0   8     5093.65     5173.87    270.41 o 
  -6   0   8    24111.19    24203.93    698.47 o 
  -4   0   8      684.54      670.66     99.25 o 
  -2   0   8    91737.70    92901.40   2280.53 o 
   0   0   8    39768.43    41132.17    870.31 o 
   2   0   8    16249.95    16286.37    430.67 o 
   4   0   8       77.75       93.29     39.96 o 
   6   0   8      955.24      939.13    207.96 o 
 -10   1   8     2697.95     2857.20    151.69 o 
  -9   1   8     3972.35     4635.45    186.10 o 
  -8   1   8      187.31      149.84     47.60 o 
  -7   1   8    10593.49    10668.38    284.65 o 
  -6   1   8       17.75       47.58     34.05 o 
  -5   1   8     4063.71     3903.23    232.58 o 
  -4   1   8     1514.65     1470.22    108.92 o 
  -3   1   8    10212.80    10851.25    275.56 o 
  -2   1   8      154.56      109.12     43.25 o 
  -1   1   8    80013.06    81594.68   1424.07 o 
   0   1   8      269.76      244.87     37.35 o 
   1   1   8    12997.06    12705.71    250.13 o 
   2   1   8    18001.95    17560.91    320.70 o 
   3   1   8     6234.14     5955.24    185.86 o 
   4   1   8      119.01      121.26     36.95 o 
   5   1   8       76.16       60.46     55.26 o 
   6   1   8     1869.31     1568.21    157.80 o 
   7   1   8     3527.36     3785.33    249.58 o 
 -10   2   8      341.85      409.25     83.56 o 
  -9   2   8     9381.41     9748.67    340.66 o 
  -8   2   8     5803.60     6105.21    248.41 o 
  -7   2   8     1842.95     1962.10    134.22 o 
  -6   2   8     1919.53     1844.27    123.72 o 
  -5   2   8     8247.23     8291.91    274.34 o 
  -4   2   8    10882.57    10679.10    317.66 o 
  -3   2   8      348.92      430.91     58.97 o 
  -2   2   8    13351.51    13316.34    382.37 o 
  -1   2   8     8449.56     7971.07    255.22 o 
   0   2   8    30250.22    30749.04    485.55 o 
   1   2   8    29094.54    28858.78    463.82 o 
   2   2   8     5825.96     5723.69    153.09 o 
   3   2   8     3466.22     3212.13    113.17 o 
   4   2   8      606.78      560.26     71.35 o 
   5   2   8      957.63      956.28    108.14 o 
   6   2   8      611.96      696.28    124.52 o 
   7   2   8     1114.98     1071.04    153.20 o 
  -9   3   8      887.97     1214.88    312.13 o 
  -8   3   8     3460.00     3209.03    255.74 o 
  -7   3   8      531.24      437.78    102.18 o 
  -6   3   8       85.93       28.37     54.52 o 
  -5   3   8     2619.23     2712.06    280.02 o 
  -4   3   8     6934.60     6752.97    208.60 o 
  -3   3   8     6452.20     6227.23    194.40 o 
  -2   3   8     4468.35     4057.69    149.13 o 
  -1   3   8      161.79      210.85     42.22 o 
   0   3   8     4217.80     3868.74    129.20 o 
   1   3   8    12826.27    12748.46    281.50 o 
   2   3   8    29903.73    30020.24    484.87 o 
   3   3   8       46.94       53.73     35.83 o 
   4   3   8     3957.83     3680.21    155.59 o 
   5   3   8     1967.29     1853.60    115.59 o 
   6   3   8     2918.64     2893.90    175.95 o 
   7   3   8       99.34      320.98     93.29 o 
  -9   4   8     3664.10     3921.67    269.79 o 
  -8   4   8       90.80      225.69     86.43 o 
  -7   4   8     4032.28     3785.85    249.04 o 
  -6   4   8      835.97      802.32    153.52 o 
  -5   4   8      157.34       83.07     59.50 o 
  -4   4   8     8531.88     8214.73    299.97 o 
  -3   4   8    20315.51    20070.60    432.00 o 
  -2   4   8     5194.08     4836.47    166.32 o 
  -1   4   8     1961.06     2036.27     87.57 o 
   0   4   8      661.25      681.88     67.22 o 
   1   4   8     8893.15     8692.21    217.21 o 
   2   4   8      675.81      608.48     66.03 o 
   3   4   8    14971.54    15344.33    371.68 o 
   4   4   8     1934.36     1932.44    117.90 o 
   5   4   8     2559.75     2242.46    127.38 o 
   6   4   8        0.36       12.63     51.25 o 
   7   4   8     2034.50     1902.16    244.38 o 
  -9   5   8     2525.71     2597.31    325.06 o 
  -8   5   8     5380.31     5443.54    316.84 o 
  -7   5   8      915.41      866.21    146.49 o 
  -6   5   8     1739.94     1637.87    157.52 o 
  -5   5   8       24.28       11.88     42.98 o 
  -4   5   8     1523.03     1596.14    125.91 o 
  -3   5   8     1340.43     1246.40    109.83 o 
  -2   5   8     5785.13     5378.13    186.77 o 
  -1   5   8    12302.08    11637.66    410.30 o 
   0   5   8    10567.24    10220.32    262.96 o 
   1   5   8     9562.83     9447.40    231.70 o 
   2   5   8     3383.35     3146.01    189.70 o 
   3   5   8      880.76      819.64     88.75 o 
   4   5   8    15050.59    15255.80    381.45 o 
   5   5   8       11.99       19.95     42.40 o 
   6   5   8      559.41      588.79     85.03 o 
   7   5   8      443.93      127.53    170.56 o 
  -9   6   8      559.37      585.87    140.18 o 
  -8   6   8    11828.77    12476.62    583.73 o 
  -7   6   8     5426.21     5221.79    308.61 o 
  -6   6   8       57.75       36.42     66.57 o 
  -5   6   8       98.53       79.92     50.89 o 
  -4   6   8     8842.46     8824.29    315.15 o 
  -3   6   8     2485.96     2198.98    143.23 o 
  -2   6   8     3780.14     3508.33    188.41 o 
  -1   6   8     2913.26     2788.37    126.77 o 
   0   6   8    54434.86    54318.11   1114.20 o 
   1   6   8       61.11       68.34     36.40 o 
   2   6   8     1247.70     1022.66     83.55 o 
   3   6   8     8689.24     8728.26    263.61 o 
   4   6   8       70.45      146.86     61.84 o 
   5   6   8     1143.85     1033.82    102.18 o 
   6   6   8      506.15      509.62     79.07 o 
   7   6   8     2700.26     2571.12    256.32 o 
  -8   7   8      530.79      612.44    111.39 o 
  -7   7   8     7581.16     8279.40    406.09 o 
  -6   7   8     2909.55     2934.52    181.11 o 
  -5   7   8     1565.56     1525.00    128.54 o 
  -4   7   8      272.85      256.63     67.89 o 
  -3   7   8    16200.19    16004.02    471.31 o 
  -2   7   8     1352.41     1300.77    114.15 o 
  -1   7   8    21709.18    21269.71    461.27 o 
   0   7   8       98.91      109.91     32.70 o 
   1   7   8    37037.04    37707.23    732.65 o 
   2   7   8      717.02      626.11     79.56 o 
   3   7   8      458.35      493.13     74.10 o 
   4   7   8       16.73      102.10     50.37 o 
   5   7   8     2596.37     2258.73    139.85 o 
   6   7   8     2803.08     2695.48    180.84 o 
  -9   8   8       96.96        9.40     71.45 o 
  -8   8   8     6623.20     6946.00    542.41 o 
  -7   8   8      153.99      103.57     65.88 o 
  -6   8   8     3501.69     3318.36    201.77 o 
  -5   8   8     4842.78     4934.05    238.81 o 
  -4   8   8    13931.89    13996.63    441.85 o 
  -3   8   8    13548.58    12511.03    597.13 o 
  -2   8   8    21487.28    21370.61   1066.63 o 
  -1   8   8      999.43      858.07    145.48 o 
   0   8   8    35762.12    35476.13    694.88 o 
   1   8   8       68.63       93.14     40.62 o 
   2   8   8     3985.57     3818.85    222.29 o 
   3   8   8     2480.98     2389.58    141.21 o 
   4   8   8     4106.60     3979.14    179.91 o 
   5   8   8      960.05     1211.56    114.31 o 
   6   8   8      120.11      100.82     57.68 o 
  -8   9   8      160.77       11.16    101.04 o 
  -7   9   8     5630.32     5082.74    269.47 o 
  -6   9   8       90.43      163.21     59.78 o 
  -5   9   8     7431.46     7285.42    307.08 o 
  -4   9   8      340.28      425.90     89.13 o 
  -3   9   8    10938.82    10432.91    706.49 o 
  -2   9   8     7209.54     6978.89    287.63 o 
  -1   9   8    22069.65    22277.70    613.40 o 
   0   9   8     4390.64     4192.00    164.39 o 
   1   9   8     3554.65     3699.69    296.86 o 
   2   9   8     3244.52     3626.44    233.47 o 
   3   9   8    10886.82    11154.89    356.80 o 
   4   9   8     2117.52     2448.82    144.86 o 
   5   9   8      204.89      264.28     71.23 o 
   6   9   8      336.96      694.97    113.99 o 
  -8  10   8       33.48      -26.10     69.90 o 
  -7  10   8       65.09      121.77     92.41 o 
  -6  10   8    10005.66    10142.65    446.23 o 
  -5  10   8      253.14      240.61     63.37 o 
  -4  10   8     3742.24     3812.34    186.47 o 
  -3  10   8     3571.25     3444.31    195.33 o 
  -2  10   8    17197.00    17182.88    705.89 o 
  -1  10   8       10.94       26.09     55.01 o 
   0  10   8     1024.82      913.07     86.22 o 
   1  10   8     6753.06     7017.79    440.78 o 
   2  10   8     8739.99     9838.10    852.39 o 
   3  10   8     5949.09     6212.63    264.85 o 
   4  10   8     1884.86     2024.57    133.05 o 
   5  10   8      180.22      101.53     63.21 o 
  -7  11   8      143.67       20.57     55.40 o 
  -6  11   8     1907.86     1593.61    141.63 o 
  -5  11   8     6516.46     6202.71    310.16 o 
  -4  11   8     2895.11     2733.23    162.32 o 
  -3  11   8     2354.48     2165.03    210.22 o 
  -2  11   8       15.49       22.85     43.41 o 
  -1  11   8       72.60       32.71     44.52 o 
   0  11   8      193.33      378.22    156.26 o 
   1  11   8      722.23      794.25    317.42 o 
   2  11   8    13325.46    14060.12    618.28 o 
   3  11   8     3577.50     3778.11    329.56 o 
   4  11   8      772.11      914.23    117.60 o 
   5  11   8      454.28      496.27    138.30 o 
  -7  12   8      694.64       64.44    276.69 o 
  -6  12   8        0.93       26.68     61.12 o 
  -5  12   8     3661.09     3376.33    339.05 o 
  -4  12   8     4760.72     5049.14    226.68 o 
  -3  12   8      272.03      305.50     84.34 o 
  -2  12   8     2021.57     1898.56    136.62 o 
  -1  12   8      198.73      287.32     65.58 o 
   0  12   8      566.41      780.48    181.13 o 
   1  12   8     5094.50     5214.90    608.01 o 
   2  12   8      250.22      260.52    262.98 o 
   3  12   8     1774.60     1486.36    219.52 o 
   4  12   8      909.28     1064.46    314.87 o 
  -6  13   8     2600.19     2438.75    231.33 o 
  -5  13   8       40.22       -8.34     60.26 o 
  -4  13   8      672.08      536.32    115.10 o 
  -3  13   8       72.99       79.27     52.94 o 
  -2  13   8      407.78      450.66     82.51 o 
  -1  13   8     9620.36     9957.95    391.35 o 
   0  13   8      372.94      382.97    124.19 o 
   1  13   8      314.02      356.22    126.17 o 
   2  13   8     1210.10     1242.19    223.35 o 
   3  13   8      319.58      228.14    233.41 o 
   4  13   8     3275.98     3508.24    487.19 o 
  -5  14   8       44.87      107.93     62.43 o 
  -4  14   8      485.24      428.63     85.43 o 
  -3  14   8      126.12       41.33     58.32 o 
  -2  14   8     8972.72     8928.09    317.38 o 
  -1  14   8     2125.18     2450.76    385.17 o 
   0  14   8     3879.85     4044.90    333.50 o 
   1  14   8      182.41      196.61    104.43 o 
   3  14   8      381.86      144.43    174.28 o 
  -4  15   8      136.23      197.51     78.24 o 
  -3  15   8     5919.43     5686.25    256.62 o 
  -2  15   8      480.57      394.82    103.50 o 
  -1  15   8     4165.04     3832.12    321.26 o 
   0  15   8       84.44       -9.99     86.98 o 
   2  15   8      996.22     1314.32    298.82 o 
  -3  16   8       96.54       82.68     65.71 o 
  -2  16   8     3835.10     3984.91    330.69 o 
  -1  16   8      383.25      353.02    145.93 o 
   0  16   8     5714.46     5304.27    523.22 o 
  -9   0   9     3207.62     3032.19    217.17 o 
  -7   0   9      638.40      649.94    114.29 o 
  -5   0   9    15416.73    15603.03    801.67 o 
  -3   0   9    30758.39    30027.64   1282.99 o 
  -1   0   9     6771.53     6876.87    561.21 o 
   1   0   9    18877.45    19243.33    494.67 o 
   3   0   9     1800.62     1765.30    123.82 o 
   5   0   9    15339.38    16028.74    780.13 o 
   7   0   9     8836.03     9761.05    622.30 o 
  -9   1   9       17.19       14.96     44.78 o 
  -8   1   9     1568.59     1633.69    108.64 o 
  -7   1   9      826.63      867.10    104.79 o 
  -6   1   9     3482.04     3347.50    174.23 o 
  -5   1   9     7140.30     6654.95    248.86 o 
  -4   1   9       93.43      142.76     49.86 o 
  -3   1   9     4218.99     4338.63    234.07 o 
  -2   1   9    25127.14    24148.64    677.59 o 
  -1   1   9     5455.46     5295.01    185.17 o 
   0   1   9     6235.25     5969.58    166.87 o 
   1   1   9     2425.14     2224.48     95.11 o 
   2   1   9     4724.73     4606.40    141.55 o 
   3   1   9     6935.75     6913.12    180.71 o 
   4   1   9     5479.91     5195.53    189.40 o 
   5   1   9      202.09      172.49     79.67 o 
   6   1   9    10050.96    11509.71    466.25 o 
   7   1   9        1.01       26.37    102.61 o 
  -9   2   9       28.95      -28.06     49.48 o 
  -8   2   9      396.87      422.28     82.58 o 
  -7   2   9     5544.41     5621.09    239.08 o 
  -6   2   9    16889.91    17775.04    481.87 o 
  -5   2   9       28.60       38.01     41.80 o 
  -4   2   9    10974.10    10590.61    326.38 o 
  -3   2   9     1523.73     1299.66    131.96 o 
  -2   2   9    24775.28    25485.69    638.43 o 
  -1   2   9    12852.90    12230.17    373.59 o 
   0   2   9      871.79      789.55     61.67 o 
   1   2   9     1218.56     1220.97     74.14 o 
   2   2   9     3408.53     3008.59    112.42 o 
   3   2   9     5484.28     5041.14    192.60 o 
   4   2   9     1875.02     1850.57    114.36 o 
   5   2   9     5662.54     5877.91    252.33 o 
   6   2   9       73.67       -5.46    108.29 o 
   7   2   9     2995.50     3183.92    385.56 o 
  -9   3   9      649.27      598.14    116.43 o 
  -8   3   9      354.42      354.60     78.79 o 
  -7   3   9     3481.76     3410.62    182.52 o 
  -6   3   9      257.23      234.96     61.50 o 
  -5   3   9    31731.13    31639.51    731.35 o 
  -4   3   9     1764.02     1633.76    102.25 o 
  -3   3   9    37644.09    38744.04    740.57 o 
  -2   3   9      131.96       98.72     44.19 o 
  -1   3   9     6062.63     6144.27    220.89 o 
   0   3   9     8769.51     8267.34    281.91 o 
   1   3   9      541.16      619.96     69.87 o 
   2   3   9      661.16      651.83     61.35 o 
   3   3   9     7101.91     7529.25    219.80 o 
   4   3   9     9878.50     9827.34    286.03 o 
   5   3   9      700.34      672.57    103.19 o 
   6   3   9      127.40      204.49    163.31 o 
   7   3   9      759.75      716.82    177.80 o 
  -9   4   9      287.19      543.98    178.19 o 
  -8   4   9     3430.97     3610.29    259.72 o 
  -7   4   9      697.21      785.48    140.78 o 
  -6   4   9     7511.34     8157.31    553.77 o 
  -5   4   9     8157.64     7692.69    274.10 o 
  -4   4   9    57799.37    60040.80   1079.68 o 
  -3   4   9     9916.12     9600.62    268.36 o 
  -2   4   9     9076.04     8344.50    241.96 o 
  -1   4   9      225.12      243.35     50.45 o 
   0   4   9     5029.02     5025.22    177.56 o 
   1   4   9      176.73      220.20     44.26 o 
   2   4   9     2349.90     2252.30    114.91 o 
   3   4   9     1858.48     1794.77    113.26 o 
   4   4   9     2738.51     2845.09    146.39 o 
   5   4   9     1144.15     1099.39     97.32 o 
   6   4   9        1.42       48.42     59.28 o 
  -9   5   9     2139.97     2064.48    208.01 o 
  -8   5   9      537.94      560.07    125.42 o 
  -7   5   9     5145.23     4903.75    440.20 o 
  -6   5   9     4129.86     4366.02    276.04 o 
  -5   5   9    14918.25    15670.69    858.63 o 
  -4   5   9      286.86      238.14     54.45 o 
  -3   5   9    37678.05    37974.82    734.75 o 
  -2   5   9     4384.41     4084.88    167.38 o 
  -1   5   9     1890.66     1773.91    129.72 o 
   0   5   9     2243.67     2302.51    118.89 o 
   1   5   9    12860.76    12515.01    291.14 o 
   2   5   9      181.42      217.74     48.79 o 
   3   5   9       60.09       87.78     45.04 o 
   4   5   9     1573.65     1368.62    112.43 o 
   5   5   9     2905.86     2902.96    184.22 o 
   6   5   9     1874.89     1725.25    147.64 o 
  -9   6   9      126.03      564.73    188.77 o 
  -8   6   9     5173.53     5865.03    345.62 o 
  -7   6   9     9691.54    10432.97    474.23 o 
  -6   6   9     2948.18     2977.90    229.31 o 
  -5   6   9        0.50       35.15     46.73 o 
  -4   6   9    17837.35    18230.44    526.43 o 
  -3   6   9      725.02      625.52     76.37 o 
  -2   6   9     2582.05     2600.11    127.79 o 
  -1   6   9    21849.02    21762.19    475.11 o 
   0   6   9    10663.57    10252.66    354.89 o 
   1   6   9      116.91      147.92     48.53 o 
   2   6   9      312.14      246.40     56.77 o 
   3   6   9     3334.47     2897.90    147.28 o 
   4   6   9     1371.44     1377.45    111.95 o 
   5   6   9     6153.39     6641.89    244.19 o 
   6   6   9      136.28      160.06     70.90 o 
  -9   7   9      486.49      161.17    236.94 o 
  -8   7   9     1517.76     1471.45    177.47 o 
  -7   7   9     3896.59     3832.32    276.71 o 
  -6   7   9     4373.70     4806.30    242.31 o 
  -5   7   9      167.06      140.37     67.06 o 
  -4   7   9     1760.95     2075.24    154.10 o 
  -3   7   9      520.40      466.41     88.65 o 
  -2   7   9     5426.94     5156.25    188.59 o 
  -1   7   9     7883.72     7603.99    235.81 o 
   0   7   9    15820.56    15494.07    472.78 o 
   1   7   9      909.26      852.93     83.12 o 
   2   7   9      496.95      456.13     71.66 o 
   3   7   9      675.21      575.32    103.21 o 
   4   7   9     9997.66    10079.61    307.77 o 
   5   7   9      345.50      510.07     87.66 o 
   6   7   9     4042.95     4072.14    225.97 o 
  -8   8   9        7.44       26.55     66.81 o 
  -7   8   9     2281.91     2469.62    226.52 o 
  -6   8   9     1854.22     1815.44    155.86 o 
  -5   8   9     1081.24     1080.15    127.79 o 
  -4   8   9     7735.27     7881.29    316.47 o 
  -3   8   9     2152.19     2069.55    321.00 o 
  -2   8   9     1834.66     1800.21    124.02 o 
  -1   8   9    11917.20    11346.08    307.73 o 
   0   8   9      195.31      274.53     90.92 o 
   1   8   9     3556.42     3395.43    287.07 o 
   2   8   9      633.56      823.74    110.08 o 
   3   8   9     7666.54     7541.91    255.82 o 
   4   8   9      507.19      615.53     88.09 o 
   5   8   9     6124.57     5934.32    273.36 o 
  -8   9   9      277.30      208.87     90.48 o 
  -7   9   9       38.34       40.59     60.99 o 
  -6   9   9      457.60      316.85     85.53 o 
  -5   9   9     4411.10     4330.20    236.93 o 
  -4   9   9      191.43      145.16     62.66 o 
  -3   9   9    10134.13    10095.95    515.93 o 
  -2   9   9     5857.01     6183.83    277.59 o 
  -1   9   9      526.91      441.63     69.83 o 
   0   9   9     3049.51     2788.41    138.30 o 
   1   9   9      155.67      199.47     89.09 o 
   2   9   9     9788.06    10111.90   1050.36 o 
   3   9   9       45.25      136.08     73.03 o 
   4   9   9     2648.47     2626.32    154.63 o 
   5   9   9     1048.42     1441.84    214.84 o 
  -7  10   9     1137.03     1556.21    294.90 o 
  -6  10   9     4922.76     4904.07    228.18 o 
  -5  10   9     1371.90     1299.42    125.42 o 
  -4  10   9    12281.54    11947.97    850.06 o 
  -3  10   9     2790.83     2523.92    182.21 o 
  -2  10   9     6658.64     6444.69    383.26 o 
  -1  10   9      481.56      409.00     65.53 o 
   0  10   9      111.70      148.56     61.34 o 
   1  10   9     9948.05     9924.35    922.69 o 
   2  10   9      304.50      511.98    142.47 o 
   3  10   9     3345.22     3366.46    280.83 o 
   4  10   9     2222.10     2369.10    248.36 o 
   5  10   9     1974.87     2062.73    171.62 o 
  -7  11   9     3003.25     2999.80    253.51 o 
  -6  11   9     1329.66     1671.33    144.25 o 
  -5  11   9    10527.91    10573.29    468.50 o 
  -4  11   9      117.77       99.56     51.98 o 
  -3  11   9     9913.08     9699.96    399.65 o 
  -2  11   9      572.18      516.03     85.68 o 
  -1  11   9     8708.81     8709.36    350.20 o 
   0  11   9      318.51      426.83    172.71 o 
   1  11   9      130.51      178.89    109.27 o 
   2  11   9     4907.85     5533.71    367.26 o 
   3  11   9     3999.52     4361.70    458.99 o 
   4  11   9      260.86      293.36    156.46 o 
  -6  12   9    11552.82    11355.43    753.99 o 
  -5  12   9     1766.30     1846.75    148.77 o 
  -4  12   9     4331.32     4183.24    211.77 o 
  -3  12   9     1152.55     1217.44    123.63 o 
  -2  12   9    15235.21    15952.09    448.01 o 
  -1  12   9      738.42      788.86    145.50 o 
   0  12   9     1478.04     1421.06    197.18 o 
   1  12   9      347.65      396.72    133.37 o 
   2  12   9     3359.80     3380.36    301.01 o 
   3  12   9      211.29      153.32    109.89 o 
   4  12   9       32.19      -12.68     79.28 o 
  -6  13   9     1220.79     1326.59    183.68 o 
  -5  13   9     4840.57     4358.39    293.15 o 
  -4  13   9        3.80       85.47     52.03 o 
  -3  13   9     4545.12     4138.48    208.57 o 
  -2  13   9     4177.83     4876.47    225.98 o 
  -1  13   9     7070.37     7026.57    432.97 o 
   0  13   9      108.94      151.85    100.89 o 
   1  13   9     5002.30     3843.00   1109.30 o 
   2  13   9      665.26       16.81     95.81 o 
   3  13   9      297.92       -7.96    133.16 o 
  -5  14   9      843.57      760.48    115.06 o 
  -4  14   9     2620.52     2183.32    192.86 o 
  -3  14   9     1642.56     1719.00    146.37 o 
  -2  14   9     1110.14     1194.55    149.61 o 
  -1  14   9      812.37     1001.02    190.99 o 
   0  14   9     7161.47     7500.55    596.85 o 
   1  14   9     2744.27     3058.65    381.45 o 
  -3  15   9      767.32      676.18    104.52 o 
  -2  15   9     1555.71     1586.59    250.73 o 
  -1  15   9      450.00      629.68    248.30 o 
   0  15   9     2968.35     2792.34    373.62 o 
  -8   0  10     6877.47     7647.17    590.78 o 
  -4   0  10      482.58      553.38    161.74 o 
  -2   0  10    20268.10    20990.17    682.03 o 
   0   0  10     7866.49     8253.82    288.96 o 
   2   0  10     1218.32     1062.18    104.87 o 
   4   0  10     2849.37     3067.66    293.33 o 
   6   0  10     1594.82     1739.24    255.74 o 
  -9   1  10     6601.87     7183.26    299.40 o 
  -8   1  10      122.64      173.09     64.02 o 
  -7   1  10    19120.62    20501.90    557.07 o 
  -6   1  10     2805.37     2889.18    169.34 o 
  -5   1  10     5759.49     5711.79    310.77 o 
  -4   1  10      181.77      140.10     66.43 o 
  -3   1  10     1961.26     2165.85    171.63 o 
  -2   1  10     5475.64     5439.63    235.12 o 
  -1   1  10     9072.01     9598.21    669.70 o 
   0   1  10      180.40      199.48     41.55 o 
   1   1  10     2052.55     1938.14     96.95 o 
   2   1  10    11588.92    12410.06    270.98 o 
   3   1  10       33.10       30.57     35.60 o 
   4   1  10      138.99      131.38     62.34 o 
   5   1  10     6516.91     7125.67    345.60 o 
   6   1  10     1112.31     1246.22    163.86 o 
  -9   2  10     4316.73     5044.22    323.21 o 
  -8   2  10     6694.24     7212.27    291.06 o 
  -7   2  10     5394.30     5020.98    230.92 o 
  -6   2  10     7163.17     6978.84    273.12 o 
  -5   2  10      423.33      495.90     83.35 o 
  -4   2  10     4074.32     4183.48    257.43 o 
  -3   2  10    14101.57    13753.98    423.53 o 
  -2   2  10     1317.87     1433.01    119.81 o 
  -1   2  10     1143.81     1193.30    113.94 o 
   0   2  10     6990.15     6661.00    195.45 o 
   1   2  10    23287.28    23804.22    423.39 o 
   2   2  10      429.39      472.92     58.68 o 
   3   2  10     6314.28     6821.77    214.10 o 
   4   2  10     1400.52     1475.37    108.72 o 
   5   2  10     3170.68     2654.62    203.56 o 
   6   2  10      361.31      447.19    200.12 o 
  -9   3  10     1723.28     1234.00    746.06 o 
  -8   3  10      868.71      763.26    110.94 o 
  -7   3  10     1175.70     1227.65    118.01 o 
  -6   3  10     6659.37     7479.04    378.01 o 
  -5   3  10     1190.63     1141.21    106.62 o 
  -4   3  10     5038.10     4636.91    285.12 o 
  -3   3  10     6090.04     5704.81    246.67 o 
  -2   3  10     2719.86     2728.51    162.25 o 
  -1   3  10      682.13      645.62    111.56 o 
   0   3  10     6430.32     6121.04    212.92 o 
   1   3  10     4228.03     4265.80    158.88 o 
   2   3  10    28454.54    30140.75    574.61 o 
   3   3  10     1103.18     1148.92    106.85 o 
   4   3  10     8295.89     8470.96    271.59 o 
   5   3  10       54.59       96.57     66.05 o 
   6   3  10      962.81     1198.23    155.51 o 
  -9   4  10      489.84      128.24    195.83 o 
  -8   4  10       34.89       30.62     53.68 o 
  -7   4  10       57.21        0.07     42.78 o 
  -6   4  10     1223.16     1251.85    113.24 o 
  -5   4  10    20813.45    21363.73    558.78 o 
  -4   4  10     2284.75     2179.49    122.95 o 
  -3   4  10     1289.92     1144.26     88.91 o 
  -2   4  10      643.81      554.70     90.69 o 
  -1   4  10     7560.23     7766.90    422.78 o 
   0   4  10       54.99       55.68     40.83 o 
   1   4  10    16631.96    16902.20    368.66 o 
   2   4  10      596.12      628.15     78.51 o 
   3   4  10    19899.35    20924.53    790.93 o 
   4   4  10      369.31      449.52     75.46 o 
   5   4  10     3407.80     3447.86    202.59 o 
   6   4  10      182.73      201.09     85.15 o 
  -9   5  10     1809.61     1902.94    289.42 o 
  -8   5  10      137.38      173.35     64.84 o 
  -7   5  10     3852.22     3968.26    226.86 o 
  -6   5  10     1605.95     1514.51    121.71 o 
  -5   5  10     1277.23     1174.28     95.51 o 
  -4   5  10     8389.37     8391.07    260.42 o 
  -3   5  10     1034.93      968.64     88.15 o 
  -2   5  10      456.94      402.67     65.00 o 
  -1   5  10     1769.02     1473.55    129.23 o 
   0   5  10    22513.41    21418.96    597.17 o 
   1   5  10     2893.54     3053.19    147.20 o 
   2   5  10     5761.72     5916.00    218.34 o 
   3   5  10      639.25      758.71    114.22 o 
   4   5  10    15733.17    16158.43    419.08 o 
   5   5  10     1612.49     1683.70    122.75 o 
  -8   6  10    13737.89    15576.62    639.40 o 
  -7   6  10       87.83      108.20    167.62 o 
  -6   6  10     2234.62     2105.02    292.94 o 
  -5   6  10     2836.54     2735.54    143.67 o 
  -4   6  10     4845.68     4609.30    185.54 o 
  -3   6  10     1788.38     1856.93    116.45 o 
  -2   6  10       40.38       46.58     35.30 o 
  -1   6  10     9539.96     8673.61    327.70 o 
   0   6  10    11537.24    11874.86    402.07 o 
   1   6  10     5162.17     5064.98    246.61 o 
   2   6  10      302.29      230.26     62.15 o 
   3   6  10     5002.64     5581.38    216.59 o 
   4   6  10     3072.48     3266.38    167.74 o 
   5   6  10     2012.15     1768.75    131.55 o 
  -8   7  10      115.67       12.92     80.42 o 
  -7   7  10    13940.28    15364.83    681.44 o 
  -6   7  10        1.77      -21.46     49.37 o 
  -5   7  10     4597.63     4477.01    237.72 o 
  -4   7  10       16.31      -12.89     35.54 o 
  -3   7  10     2921.12     2798.84    166.42 o 
  -2   7  10     7248.67     7010.86    233.53 o 
  -1   7  10     2714.60     2430.41    166.75 o 
   0   7  10      293.10      298.68     78.96 o 
   1   7  10     8244.26     8618.77    442.65 o 
   2   7  10     1647.14     1518.96    415.25 o 
   3   7  10     3829.29     4055.98    184.69 o 
   4   7  10      277.95      338.83     74.43 o 
   5   7  10      340.26      446.49     79.84 o 
  -8   8  10     8670.99     8780.48   1789.37 o 
  -7   8  10      469.47      516.08    131.83 o 
  -6   8  10     7506.89     7446.77    328.80 o 
  -5   8  10     6007.47     6297.99    294.37 o 
  -4   8  10     6510.54     6308.76    289.73 o 
  -3   8  10     4401.08     4298.66    181.39 o 
  -2   8  10     2996.69     2681.21    139.19 o 
  -1   8  10        3.63       27.57     35.79 o 
   0   8  10     5771.49     5566.08    285.56 o 
   1   8  10      169.98       47.15     68.82 o 
   2   8  10       34.67      -27.91     66.07 o 
   3   8  10     1434.70     1715.61    168.69 o 
   4   8  10      329.69      298.99     70.19 o 
   5   8  10      118.05      131.95     73.37 o 
  -6   9  10      937.85      857.44    136.34 o 
  -5   9  10     8138.79     8103.16    348.77 o 
  -4   9  10     2432.17     2560.35    194.00 o 
  -3   9  10     3871.82     3531.24    192.03 o 
  -2   9  10      800.50      701.04     85.68 o 
  -1   9  10     7032.47     6781.14    233.98 o 
   0   9  10     1687.20     1381.57    147.72 o 
   1   9  10      118.67       76.04     98.07 o 
   2   9  10     2609.58     2856.18    434.71 o 
   3   9  10      364.95      608.72    160.96 o 
   4   9  10     3040.40     3328.15    226.03 o 
  -7  10  10      347.00      135.81    100.18 o 
  -6  10  10     6575.69     6795.41    338.82 o 
  -5  10  10     2296.36     2525.30    252.36 o 
  -4  10  10     1950.55     2113.34    174.66 o 
  -3  10  10     1766.19     1569.64    155.38 o 
  -2  10  10     6475.94     6973.57    422.09 o 
  -1  10  10     1239.52     1230.55    144.77 o 
   0  10  10       46.24      134.96    158.42 o 
   1  10  10     4658.42     5031.85    475.25 o 
   2  10  10      340.96      223.70    113.44 o 
   3  10  10     8464.40     8731.25    794.62 o 
   4  10  10        4.08       33.11     90.12 o 
  -6  11  10     1214.84     1248.19    223.66 o 
  -5  11  10     2723.96     2774.79    175.90 o 
  -4  11  10     1493.20     1485.25    131.67 o 
  -3  11  10     1864.13     2175.80    180.60 o 
  -2  11  10     5137.42     5021.88    204.83 o 
  -1  11  10      678.64      674.21     86.36 o 
   0  11  10     2055.86     2280.80    242.12 o 
   1  11  10      553.82      640.93    156.77 o 
   2  11  10    13349.93    15021.85   1050.36 o 
   3  11  10      312.83      189.30    108.56 o 
  -6  12  10      547.94      330.62    154.30 o 
  -5  12  10      136.66      130.98     61.88 o 
  -4  12  10     2458.24     2625.76    179.55 o 
  -3  12  10     6900.02     6782.72    276.41 o 
  -2  12  10        9.42      187.78     70.45 o 
  -1  12  10     3210.59     3205.39    595.67 o 
   0  12  10      476.94      398.63    140.25 o 
   2  12  10        9.05       23.01     85.88 o 
  -5  13  10      617.68      605.10    102.43 o 
  -4  13  10      725.67      483.23    138.50 o 
  -3  13  10      169.52      217.98     85.98 o 
  -2  13  10     5507.13     5998.49    303.95 o 
  -1  13  10     2434.45     2855.04    277.62 o 
   0  13  10     5234.63     5324.64    485.23 o 
   1  13  10       48.66       22.27     81.05 o 
   2  13  10     3415.47     4154.44    547.11 o 
  -3  14  10     1436.61     1636.98    151.03 o 
  -2  14  10     1805.11     1676.97    271.01 o 
  -1  14  10     4319.84     4875.43    479.75 o 
   0  14  10      259.67      148.96     97.88 o 
  -9   0  11      534.56      697.11    212.26 o 
  -7   0  11     4944.32     4984.31    440.59 o 
  -5   0  11      133.44      227.54    123.36 o 
  -3   0  11    21653.85    22028.94   1069.55 o 
  -1   0  11    20923.08    21301.31    706.31 o 
   1   0  11    20249.58    21539.87    572.43 o 
   3   0  11      769.09      891.43    150.65 o 
   5   0  11     2629.53     2650.57    302.73 o 
  -9   1  11      459.01       80.13    124.30 o 
  -8   1  11     2559.20     2582.90    202.08 o 
  -7   1  11       48.48       38.70     65.33 o 
  -6   1  11     2201.65     1742.95    180.22 o 
  -5   1  11     1070.65     1313.18    157.71 o 
  -4   1  11     1066.44      772.76    133.98 o 
  -3   1  11     2489.03     2547.93    166.63 o 
  -2   1  11    48048.90    48699.02   1117.13 o 
  -1   1  11      523.67      423.96    114.58 o 
   0   1  11     8065.77     8373.78    215.05 o 
   1   1  11     3959.29     4034.86    145.02 o 
   2   1  11    10619.46    10976.55    273.10 o 
   3   1  11      155.68      142.78     48.79 o 
   4   1  11      314.69      164.09     80.86 o 
   5   1  11      443.32      449.29    115.99 o 
  -8   2  11      101.04      110.86     64.65 o 
  -7   2  11       93.76      176.02     63.14 o 
  -6   2  11     6260.79     5770.89    253.05 o 
  -5   2  11     4312.20     3810.36    260.98 o 
  -4   2  11     1222.93     1037.92    144.70 o 
  -3   2  11     2451.85     2250.00    156.51 o 
  -2   2  11     9425.33    10242.96    360.86 o 
  -1   2  11    16382.39    17521.15    517.49 o 
   0   2  11     5884.17     5858.06    286.03 o 
   1   2  11     6346.62     6664.00    189.51 o 
   2   2  11     2242.46     2277.27    124.34 o 
   3   2  11     1192.25     1131.22    102.87 o 
   4   2  11      108.21       99.21     67.70 o 
   5   2  11     1426.03     1500.38    174.68 o 
  -8   3  11      403.23      261.17     75.46 o 
  -7   3  11      715.18      635.67    104.12 o 
  -6   3  11      102.01       92.26     51.54 o 
  -5   3  11     6567.34     6403.32    263.28 o 
  -4   3  11     4159.40     3961.02    214.25 o 
  -3   3  11     7924.09     8203.23    317.00 o 
  -2   3  11      129.27      152.65     58.41 o 
  -1   3  11      753.96      708.25    106.59 o 
   0   3  11     7884.40     7877.57    283.77 o 
   1   3  11     4673.51     4787.34    177.85 o 
   2   3  11       31.01       70.88     46.45 o 
   3   3  11     1170.20     1208.42    109.26 o 
   4   3  11     3577.85     3465.48    210.09 o 
   5   3  11     1035.42     1222.39    189.16 o 
  -7   4  11      710.48      542.51    103.18 o 
  -6   4  11     1205.54     1142.88    118.17 o 
  -5   4  11     4793.09     5005.78    228.37 o 
  -4   4  11    14945.25    15241.53    392.00 o 
  -3   4  11     1534.11     1530.00    134.21 o 
  -2   4  11     1123.74     1247.66    121.34 o 
  -1   4  11       45.35       -4.20     42.89 o 
   0   4  11      289.25      409.55     86.35 o 
   1   4  11      288.38      276.32     57.22 o 
   2   4  11     4939.54     5195.21    210.17 o 
   3   4  11      771.34      839.58     98.87 o 
   4   4  11     1591.59     1598.67    194.34 o 
   5   4  11        4.71       32.43     71.06 o 
  -8   5  11      395.28       85.55    124.20 o 
  -7   5  11     2065.94     2080.05    155.23 o 
  -6   5  11       15.79       29.68     43.94 o 
  -5   5  11     2937.44     2672.47    146.68 o 
  -4   5  11      617.81      541.44     76.95 o 
  -3   5  11     9452.79    10324.63    303.39 o 
  -2   5  11     3760.51     3628.98    203.93 o 
  -1   5  11      528.35      571.43     95.98 o 
   0   5  11     7749.44     7455.07    390.94 o 
   1   5  11       31.66      116.47     61.26 o 
   2   5  11       19.03       43.68     42.90 o 
   3   5  11     3934.49     4148.01    303.10 o 
   4   5  11       18.17       27.03     51.00 o 
   5   5  11      168.09      137.85     73.83 o 
  -7   6  11       36.34      131.57     57.20 o 
  -6   6  11      838.14      819.90    112.79 o 
  -5   6  11     1599.41     1648.56    130.80 o 
  -4   6  11     4755.63     4801.33    197.63 o 
  -3   6  11     1597.01     1354.31    101.21 o 
  -2   6  11       34.05       71.89     52.48 o 
  -1   6  11    22553.12    22316.26    664.50 o 
   0   6  11      342.56      227.41     71.63 o 
   1   6  11     3106.46     3581.27    273.19 o 
   2   6  11     1798.14     1742.56    161.91 o 
   3   6  11      556.38      530.29    117.80 o 
   4   6  11      165.91      160.15     61.23 o 
  -7   7  11     2002.15     2124.84    157.50 o 
  -6   7  11      222.22      199.22     56.80 o 
  -5   7  11      523.09      547.53     81.56 o 
  -4   7  11     7484.01     7355.55    254.66 o 
  -3   7  11       68.20       76.91     41.52 o 
  -2   7  11     8322.63     8393.82    269.61 o 
  -1   7  11      112.91      171.91     63.32 o 
   0   7  11    28317.44    29672.05    792.74 o 
   1   7  11        3.23       42.60     71.79 o 
   2   7  11      486.05      452.15    123.87 o 
   3   7  11       30.21      -46.28     58.77 o 
   4   7  11     3153.78     3184.56    217.19 o 
  -7   8  11      951.12      351.76    438.63 o 
  -6   8  11     3060.12     3477.59    278.11 o 
  -5   8  11     2746.05     2931.85    159.08 o 
  -4   8  11     4592.45     4533.24    196.84 o 
  -3   8  11     8503.46     8521.29    277.92 o 
  -2   8  11      118.52       84.38     45.53 o 
  -1   8  11    18730.98    18806.21    576.85 o 
   0   8  11      172.29      112.81     66.29 o 
   1   8  11     5816.44     5572.87    629.16 o 
   2   8  11     1049.94     1456.14    191.62 o 
   3   8  11     4010.03     4323.28    255.98 o 
   4   8  11       59.81      160.31     79.66 o 
  -7   9  11       52.47      -22.16     68.02 o 
  -6   9  11     2930.33     2666.70    292.16 o 
  -5   9  11      139.61       79.50    111.42 o 
  -4   9  11     3284.28     3089.60    162.72 o 
  -3   9  11     5361.76     5189.25    253.05 o 
  -2   9  11    13263.40    12860.13    413.55 o 
  -1   9  11      524.01      335.61     84.81 o 
   0   9  11     3815.65     3688.44    296.07 o 
   1   9  11      512.24      542.07    149.66 o 
   2   9  11    10337.72    11099.86    548.51 o 
   3   9  11     1388.40     1307.92    197.13 o 
  -6  10  11      932.45      833.23    212.85 o 
  -5  10  11     1275.32     1266.13    173.17 o 
  -4  10  11     3377.47     3200.86    170.54 o 
  -3  10  11     7544.78     7810.17    307.34 o 
  -2  10  11     1350.67     1367.42    146.91 o 
  -1  10  11      863.42      879.81     96.41 o 
   0  10  11      502.88      492.33    146.75 o 
   1  10  11     5370.96     5313.60    368.49 o 
   2  10  11     2501.17     3093.51    467.22 o 
   3  10  11     2144.44     2943.90    468.00 o 
  -5  11  11     3656.78     3839.20    211.37 o 
  -4  11  11     1557.59     1653.77    216.04 o 
  -3  11  11     1166.60     1039.13    106.74 o 
  -2  11  11      337.01      381.98     71.25 o 
  -1  11  11      858.90     1102.89    264.16 o 
   0  11  11       86.80      -70.80     70.80 o 
   1  11  11     4143.86     5493.82    610.56 o 
   2  11  11     3110.35     3245.07    491.89 o 
  -4  12  11      504.87      413.08     90.50 o 
  -3  12  11      169.90      131.53     47.82 o 
  -2  12  11     2158.86     1926.40    188.30 o 
  -1  12  11      640.13      419.96    242.03 o 
   0  12  11      384.02        5.53     96.13 o 
   1  12  11       33.55      -72.33     86.35 o 
  -3  13  11      429.18      296.71     90.02 o 
  -2  13  11     4505.16     4220.62    431.58 o 
  -1  13  11       13.04       37.72     84.07 o 
   0  13  11      514.09      231.58    244.38 o 
  -6   0  12    15063.50    16277.42    919.55 o 
  -4   0  12     3471.19     3591.66    361.09 o 
  -2   0  12      623.44     1046.05    238.90 o 
   0   0  12     2946.41     3206.41    233.39 o 
   2   0  12      391.61      283.68     86.83 o 
   4   0  12     4729.88     4831.18    405.34 o 
  -8   1  12       51.53      -15.06     66.71 o 
  -7   1  12     4680.50     5206.68    330.92 o 
  -6   1  12     2538.68     2296.37    211.20 o 
  -5   1  12     3099.45     3004.36    408.86 o 
  -4   1  12      940.33     1092.67    141.37 o 
  -3   1  12     2089.58     2264.37    201.86 o 
  -2   1  12     5823.45     6089.74    273.76 o 
  -1   1  12     1893.70     2112.78    156.67 o 
   0   1  12     1167.59     1271.73    100.95 o 
   1   1  12     1000.12      984.60     83.42 o 
   2   1  12     4296.80     4700.90    184.20 o 
   3   1  12     2244.45     2323.93    200.87 o 
   4   1  12        7.41      -32.64    102.41 o 
  -7   2  12     4824.57     5168.37    477.79 o 
  -6   2  12     1008.47     1189.57    170.62 o 
  -5   2  12     5514.13     5511.94    331.06 o 
  -4   2  12        6.47       12.13     65.22 o 
  -3   2  12    15377.55    16495.99    512.01 o 
  -2   2  12     1213.52     1449.55    138.59 o 
  -1   2  12     1129.34     1154.96    175.86 o 
   0   2  12      294.35      282.19     88.63 o 
   1   2  12     2591.06     2684.87    121.84 o 
   2   2  12     1295.21     1335.83    104.29 o 
   3   2  12     3055.12     3160.61    211.41 o 
   4   2  12     2109.38     2526.03    206.34 o 
  -8   3  12      448.60       65.17     90.59 o 
  -7   3  12      549.89      320.97     83.43 o 
  -6   3  12     9286.19     9714.51    353.53 o 
  -5   3  12      100.85       57.05     69.04 o 
  -4   3  12    18497.66    20418.12    601.22 o 
  -3   3  12     1097.52     1355.40    135.00 o 
  -2   3  12     5635.10     5345.37    287.54 o 
  -1   3  12     2816.23     2839.83    207.63 o 
   0   3  12     1280.52     1147.85    138.12 o 
   1   3  12      467.80      366.98     67.61 o 
   2   3  12     7168.97     7516.83    368.84 o 
   3   3  12     3215.03     3530.95    177.21 o 
   4   3  12     1721.98     1863.80    161.41 o 
  -8   4  12      289.28      106.56    134.87 o 
  -7   4  12     1694.30      601.55    403.57 o 
  -6   4  12     2151.19     2248.66    211.90 o 
  -5   4  12    25649.74    27690.88    705.65 o 
  -4   4  12     2019.05     2068.80    163.14 o 
  -3   4  12     9407.40     9257.82    359.76 o 
  -2   4  12      128.46      135.81     55.31 o 
  -1   4  12     7132.31     6604.92    391.57 o 
   0   4  12      335.25      283.40     72.51 o 
   1   4  12     4867.93     4661.13    249.32 o 
   2   4  12      903.48     1002.09    136.28 o 
   3   4  12     4380.71     5036.29    388.12 o 
   4   4  12      161.04      169.90     78.82 o 
  -7   5  12     2127.13     2232.17    185.51 o 
  -6   5  12     3830.64     3837.04    210.32 o 
  -5   5  12      524.30      713.50     91.24 o 
  -4   5  12    21072.83    22369.67    648.12 o 
  -3   5  12     1457.38     1353.58    239.19 o 
  -2   5  12     2094.58     1775.81    150.89 o 
  -1   5  12      256.25      338.31     88.47 o 
   0   5  12    11223.75    10721.21    402.41 o 
   1   5  12       21.41       28.53     74.03 o 
   2   5  12      773.61      712.59    123.93 o 
   3   5  12      495.10      511.63    106.84 o 
   4   5  12     4345.15     4593.88    260.58 o 
  -7   6  12      947.51      887.58    121.29 o 
  -6   6  12      755.54      775.75    114.84 o 
  -5   6  12     7080.57     7317.42    262.30 o 
  -4   6  12      492.10      505.01     79.01 o 
  -3   6  12     2569.06     2485.70    181.16 o 
  -2   6  12     6135.96     6331.23    294.32 o 
  -1   6  12     8168.38     8066.10    341.10 o 
   0   6  12       20.49       49.08     63.20 o 
   1   6  12     1148.58     1077.35    183.35 o 
   2   6  12      342.41      307.73    111.48 o 
   3   6  12     1887.48     1837.33    186.32 o 
  -7   7  12     6301.04     6901.28    302.78 o 
  -6   7  12      395.02      367.16     82.62 o 
  -5   7  12      401.46      407.89     75.32 o 
  -4   7  12      190.21      221.89     57.60 o 
  -3   7  12      160.88      107.31     46.93 o 
  -2   7  12     4450.79     4481.07    258.83 o 
  -1   7  12     4250.92     4414.94    245.10 o 
   0   7  12      773.49      938.32    173.33 o 
   1   7  12       40.31      106.25     96.28 o 
   2   7  12     1486.73     1765.39    210.74 o 
   3   7  12     4897.05     4788.94    270.38 o 
  -6   8  12     1804.30     1796.87    131.13 o 
  -5   8  12     2557.89     2955.84    164.30 o 
  -4   8  12      232.45      171.16     54.58 o 
  -3   8  12      119.64       81.05     46.46 o 
  -2   8  12     1898.24     2001.67    170.47 o 
  -1   8  12      172.39      135.79    130.73 o 
   0   8  12      532.02      473.87    139.15 o 
   1   8  12      242.33      348.15    121.68 o 
   2   8  12     2871.54     3227.19    282.52 o 
   3   8  12      140.83      181.77    112.04 o 
  -6   9  12     1152.14     1079.02    122.83 o 
  -5   9  12      892.01      918.84    110.18 o 
  -4   9  12     4967.41     5400.78    249.00 o 
  -3   9  12      432.88      345.61     71.01 o 
  -2   9  12       34.35      146.77     73.98 o 
  -1   9  12       22.40      -22.17     53.10 o 
   0   9  12      257.16      186.97    105.05 o 
   1   9  12     3480.56     3387.92    419.24 o 
   2   9  12       59.61       96.39    173.30 o 
  -5  10  12     5127.78     5156.59    230.07 o 
  -4  10  12      188.93      121.69     60.68 o 
  -3  10  12     5055.43     5121.86    236.73 o 
  -2  10  12     1083.33      984.28    118.77 o 
   0  10  12     2476.23     2437.52    414.74 o 
   1  10  12      765.51      186.03    351.29 o 
  -4  11  12     4857.72     5012.11    242.90 o 
  -3  11  12      116.96      200.77     63.10 o 
  -2  11  12     7833.08     8069.41    519.30 o 
  -1  11  12      103.17       -9.46     78.21 o 
   0  11  12      887.66      108.70    292.35 o 
  -2  12  12      404.79      213.73    147.65 o 
  -5   0  13      675.13      632.09    191.90 o 
  -3   0  13    12086.85    12151.18    766.82 o 
  -1   0  13     4569.95     4275.56    286.68 o 
   1   0  13     4073.91     4510.32    237.08 o 
   3   0  13       11.62      191.12    120.23 o 
  -7   1  13      342.58      -36.23     62.48 o 
  -5   1  13       46.02       75.98     69.50 o 
  -4   1  13     1862.27     1606.78    179.90 o 
  -3   1  13     1206.35     1062.19    202.28 o 
  -2   1  13    11129.72    11594.17    418.00 o 
  -1   1  13      191.60      143.50     65.91 o 
   0   1  13     3920.77     3859.75    192.72 o 
   1   1  13     4824.55     5514.50    186.91 o 
   2   1  13     2235.75     2223.25    134.89 o 
   3   1  13      154.05      165.74     78.81 o 
  -6   2  13       57.30      170.95     84.98 o 
  -5   2  13     3054.71     2922.95    244.94 o 
  -4   2  13     2116.59     2504.26    222.78 o 
  -3   2  13     1540.47     1297.33    135.12 o 
  -2   2  13      759.93      921.74    131.17 o 
  -1   2  13     5138.54     5235.41    267.79 o 
   0   2  13     5956.46     5997.95    293.34 o 
   1   2  13     1808.45     1798.22    140.06 o 
   2   2  13     4228.79     4789.81    213.69 o 
   3   2  13       79.46      -25.67     93.46 o 
  -7   3  13      363.21        0.30     54.32 o 
  -6   3  13      371.56      346.34    135.90 o 
  -5   3  13      728.03      776.71    152.67 o 
  -4   3  13     3517.72     3035.55    248.72 o 
  -3   3  13      512.59      503.92     99.19 o 
  -2   3  13       32.25      -18.47     54.29 o 
  -1   3  13     1168.14     1051.55    135.58 o 
   0   3  13     3934.32     3806.28    230.90 o 
   1   3  13    10007.38    10710.30    423.62 o 
   2   3  13      335.04      455.52     98.20 o 
   3   3  13     5291.82     5981.78    291.73 o 
  -7   4  13      673.49      212.86    178.11 o 
  -6   4  13     1959.30     2418.72    305.87 o 
  -5   4  13     1225.83     1371.23    252.99 o 
  -4   4  13       23.56       84.17     60.65 o 
  -3   4  13       47.69      -21.00     50.11 o 
  -2   4  13      934.91      842.15    123.83 o 
  -1   4  13        2.88      -15.96     49.52 o 
   0   4  13     5100.95     4827.75    260.77 o 
   1   4  13       53.70      248.26     97.66 o 
   2   4  13     8994.92     9685.74    440.16 o 
   3   4  13      181.19      298.48     95.28 o 
  -6   5  13      953.50      702.29    160.32 o 
  -5   5  13     1758.21     1903.49    162.52 o 
  -4   5  13       33.20       44.67     59.94 o 
  -3   5  13       41.26       94.91    100.28 o 
  -2   5  13      504.03      549.35    102.53 o 
  -1   5  13     6174.32     5929.61    349.41 o 
   0   5  13     4073.71     3937.99    375.91 o 
   1   5  13     1960.24     1834.67    456.64 o 
   2   5  13        5.21       61.62     80.98 o 
  -6   6  13      107.68       21.95     57.84 o 
  -5   6  13     3639.31     3640.22    234.10 o 
  -4   6  13       39.00       71.16     57.95 o 
  -3   6  13      281.60      206.18     83.21 o 
  -2   6  13     2157.43     2079.87    171.92 o 
  -1   6  13     6176.42     6361.13    307.11 o 
   0   6  13     1860.26     1753.55    222.15 o 
   1   6  13     1441.67     1910.26    353.25 o 
   2   6  13     2642.63     2501.10    246.33 o 
  -6   7  13     3314.37     3658.50    374.60 o 
  -5   7  13      137.83      138.00     57.74 o 
  -4   7  13     4883.25     4610.71    302.87 o 
  -3   7  13     1501.12     1627.90    153.04 o 
  -2   7  13     2119.79     1915.68    176.82 o 
  -1   7  13      141.19      109.60     67.14 o 
   0   7  13     9025.59     9424.86    746.45 o 
   1   7  13      570.47      499.34    151.95 o 
   2   7  13       18.90       94.11     97.23 o 
  -5   8  13     4226.55     4145.15    324.58 o 
  -4   8  13      770.75      558.07    173.20 o 
  -3   8  13     3725.73     3770.12    268.71 o 
  -2   8  13        2.64      131.96     70.57 o 
  -1   8  13     6184.58     6316.12    398.16 o 
   0   8  13      160.13      -16.82     79.63 o 
   1   8  13     1184.83      522.68    473.88 o 
  -4   9  13     3557.75     3603.15    204.49 o 
  -3   9  13      581.09      428.80    223.38 o 
  -1   9  13      577.21       94.82    339.15 o 
   0   9  13      898.16      176.84    336.41 o 
  -3  10  13     4842.70     5320.51    351.65 o 
  -2  10  13      197.46       58.88     86.55 o 
  -1  10  13      466.93      -40.56    120.43 o 
  -6   0  14      524.49       35.25     73.63 o 
  -4   0  14     5234.52     5326.20    489.15 o 
  -2   0  14    10628.61    11328.36    766.42 o 
   0   0  14     8433.61     8824.08    687.32 o 
   2   0  14     2212.26     2531.55    243.86 o 
  -6   1  14     1482.92     1474.10    258.87 o 
  -5   1  14       38.65       44.19     69.81 o 
  -4   1  14      479.66      528.10    126.84 o 
  -3   1  14     9056.36     9058.06    472.02 o 
  -2   1  14     1866.79     2171.05    174.53 o 
  -1   1  14     5392.32     6027.30    299.93 o 
   0   1  14     1008.37     1218.08    151.54 o 
   1   1  14     5669.64     6181.24    318.62 o 
   2   1  14      227.05      294.03    115.03 o 
  -6   2  14      525.59      114.04    276.10 o 
  -5   2  14     1565.00     1630.37    265.14 o 
  -4   2  14      682.15      830.53    159.25 o 
  -3   2  14     7300.51     7987.31    601.94 o 
  -2   2  14     5691.05     6179.24    302.79 o 
  -1   2  14      132.61      288.16     84.21 o 
   0   2  14     3339.73     3525.04    231.94 o 
   1   2  14       39.87      115.03    113.38 o 
   2   2  14     1512.26     1457.40    233.39 o 
  -6   3  14     4256.92     3803.93    401.82 o 
  -5   3  14     1253.91     1477.24    241.25 o 
  -4   3  14     5898.05     6790.50    398.20 o 
  -3   3  14       14.91       81.56     56.95 o 
  -2   3  14     3972.97     3825.87    235.97 o 
  -1   3  14     3026.23     3084.52    212.55 o 
   0   3  14      577.26      806.01    133.89 o 
   1   3  14      101.43      112.27     98.27 o 
  -4   4  14      282.17       53.88     67.35 o 
  -3   4  14     3594.16     3864.12    293.12 o 
  -2   4  14       30.95       23.75     58.07 o 
  -1   4  14     1023.31     1059.72    148.83 o 
   0   4  14      459.01      465.52    102.35 o 
   1   4  14      221.30      390.13    124.19 o 
  -5   5  14        6.67       19.86     62.65 o 
  -3   5  14     1063.74      613.60    167.47 o 
  -2   5  14      223.28      252.33     78.31 o 
  -1   5  14     2427.62     2580.80    198.24 o 
   0   5  14      866.87     1241.98    188.03 o 
   1   5  14      233.45      359.78    128.08 o 
  -5   6  14     3196.02     3709.04    353.25 o 
  -4   6  14      457.09       52.55    105.99 o 
  -3   6  14      901.00      791.87    162.16 o 
  -2   6  14     6584.04     5893.68    624.65 o 
  -1   6  14      948.53      653.25    143.72 o 
   0   6  14     3315.40     4051.44    550.24 o 
  -4   7  14       22.43      -16.48     55.76 o 
  -2   7  14      481.22       82.17    133.22 o 
   0   7  14       20.39       36.27     69.75 o 
  -2   8  14     6393.06     6328.78    677.52 o 
  -3   0  15      101.52       -6.66    111.62 o 
  -1   0  15      109.95      311.74    166.05 o 
  -4   1  15       19.46       97.35     83.91 o 
  -3   1  15     2260.74     2718.59    256.54 o 
  -2   1  15      123.24      147.00     84.69 o 
  -1   1  15       55.14      106.47     69.52 o 
   0   1  15      162.14      135.26     84.53 o 
  -4   2  15     6096.96     6457.54    401.81 o 
  -3   2  15       17.02       94.72     87.87 o 
  -2   2  15      773.27      686.05    164.98 o 
  -1   2  15        1.33       84.60     67.38 o 
  -4   3  15     1031.41      860.51    170.62 o 
  -3   3  15     4491.01     5136.55    356.44 o 
  -2   3  15      455.78      233.18     81.58 o 
  -1   3  15     2099.17     1708.96    173.55 o 
  -3   4  15        8.74      -47.27     57.57 o 
  -2   4  15     3081.96     3390.16    290.99 o 
                                                 
